# Supplementary material for: 5-Chloro-3-cyclo­hexyl­sulfinyl-2-methyl-1-benzofuran
Source: Acta Crystallogr Sect E Struct Rep Online. 2011 Mar 9;67(Pt 4):o804. doi: 10.1107/S1600536811007859 (PMC3099820; doi:10.1107/S1600536811007859)
Supplement: Supplementary file 2 [file e-67-0o804-Isup2.hkl]

# 
# h,k,l, Fc-squared, Fo-squared, sigma(Fo-squared) and status flag 
# 
data_I
_shelx_title ' 1069 IN P2(1)' 
_shelx_refln_list_code          4 
_shelx_F_calc_maximum      214.46 
_exptl_crystal_F_000       624.00 
_reflns_d_resolution_high  0.7511 
 
loop_ 
 _symmetry_equiv_pos_as_xyz 
 'x, y, z' 
 '-x, y+1/2, -z' 
 
_cell_length_a    12.0755 
_cell_length_b     9.0033 
_cell_length_c    13.9112 
_cell_angle_alpha  90.000 
_cell_angle_beta  108.667 
_cell_angle_gamma  90.000 
 
_shelx_F_squared_multiplier     1.000 
 
loop_ 
 _refln_index_h 
 _refln_index_k 
 _refln_index_l 
 _refln_F_squared_calc 
 _refln_F_squared_meas 
 _refln_F_squared_sigma 
 _refln_observed_status 
   3 -11   0       88.27       82.54      7.26 o 
   4 -11   0       10.33       13.37      4.20 o 
   5 -11   0      176.14      192.58     11.85 o 
   3 -10   0      160.13      183.03      9.55 o 
   4 -10   0      129.91      135.27      8.79 o 
   5 -10   0        8.57       14.14      3.82 o 
   6 -10   0       63.91       65.34      6.88 o 
   2  -9   0      408.83      443.63     14.90 o 
   3  -9   0       31.02       25.98      3.82 o 
   4  -9   0      167.12      169.28      9.17 o 
   5  -9   0       37.00       51.59      5.73 o 
   6  -9   0      150.21      149.41      9.55 o 
   7  -9   0       58.82       57.32      6.50 o 
   8  -9   0      103.85      113.11      9.55 o 
   9  -9   0      167.45      175.01     12.23 o 
  10  -9   0      109.20      111.19     10.32 o 
   2  -8   0       52.65       55.79      4.20 o 
   3  -8   0       71.86       82.15      5.73 o 
   4  -8   0      308.78      271.68     11.46 o 
   5  -8   0      189.99      177.30      9.93 o 
   6  -8   0       11.44        7.64      3.06 o 
   7  -8   0      122.25      119.60      8.79 o 
   8  -8   0      106.03      100.11      8.41 o 
   9  -8   0       81.34       89.03      8.41 o 
  10  -8   0        5.80        5.35      3.82 o 
  11  -8   0      178.87      192.20     13.37 o 
   2  -7   0      451.64      479.93     14.14 o 
   3  -7   0      257.28      258.69      9.93 o 
   4  -7   0      164.08      157.05      8.02 o 
   5  -7   0      274.24      253.34     11.46 o 
   6  -7   0      262.00      237.67     11.46 o 
   7  -7   0      445.43      444.78     17.58 o 
   8  -7   0       92.94       82.54      7.64 o 
   9  -7   0       43.09       45.09      6.11 o 
  10  -7   0      108.28       92.09      8.41 o 
  11  -7   0       83.05       72.22      8.02 o 
   2  -6   0      448.91      443.63     12.99 o 
   3  -6   0      158.16      160.49      6.88 o 
   4  -6   0      156.52      165.45      7.64 o 
   5  -6   0      319.23      306.84     12.61 o 
   6  -6   0      529.88      514.70     17.96 o 
   7  -6   0      203.75      181.50      9.93 o 
   8  -6   0      191.70      174.63     10.32 o 
   9  -6   0      135.13      126.48      9.17 o 
  10  -6   0       49.67       43.94      6.11 o 
  11  -6   0       66.02       61.14      6.88 o 
   2  -5   0     3288.77     3756.16     86.36 o 
   3  -5   0       90.46       85.21      4.59 o 
   4  -5   0       79.27       77.57      4.97 o 
   5  -5   0      274.29      297.28     11.46 o 
   6  -5   0      256.19      239.58     10.70 o 
   7  -5   0      262.24      258.69     11.85 o 
   8  -5   0      216.85      204.05     10.70 o 
   9  -5   0      182.55      184.56     10.32 o 
  10  -5   0      143.38      139.85      9.17 o 
   2  -4   0      391.20      387.46     11.08 o 
   3  -4   0      204.66      238.44      8.41 o 
   4  -4   0     1084.59     1197.16     31.33 o 
   5  -4   0      761.79      776.07     22.93 o 
   6  -4   0      341.86      328.70     10.70 o 
   7  -4   0      216.92      228.74      7.28 o 
   8  -4   0      121.19      124.57      7.64 o 
   9  -4   0      289.62      275.50     12.61 o 
  10  -4   0       57.23       56.17      5.35 o 
   2  -3   0     3785.48     3641.14     87.12 o 
   3  -3   0       11.06       11.85      1.53 o 
   4  -3   0       62.94       70.69      4.20 o 
   5  -3   0       67.95       60.96      2.97 o 
   6  -3   0      624.77      613.24     13.23 o 
   7  -3   0      392.76      387.57      9.25 o 
   8  -3   0       14.46       17.96      3.06 o 
   9  -3   0      392.93      397.01     14.14 o 
  12  -3   0      199.79      203.28     11.08 o 
  13  -3   0      152.20      146.73     10.32 o 
  14  -3   0       16.88        8.79      4.97 o 
   1  -2   0     1305.45     1411.13     40.12 o 
   2  -2   0     1428.43     1508.19     36.68 o 
   3  -2   0      800.98      865.48     22.54 o 
   4  -2   0     1705.66     1711.14     30.26 o 
   5  -2   0     1042.14     1039.10     19.04 o 
   6  -2   0       89.99      102.68      4.01 o 
   7  -2   0       33.41       27.36      1.51 o 
   8  -2   0       17.96       16.27      1.74 o 
   9  -2   0      820.05      834.91     23.69 o 
  10  -2   0       40.84       38.98      4.59 o 
  11  -2   0      392.93      417.27     16.05 o 
  12  -2   0       19.71       13.37      4.20 o 
  13  -2   0       59.46       53.98     10.89 o 
  14  -2   0       37.35       44.32      7.26 o 
  15  -2   0       33.88       34.01      7.64 o 
   1  -1   0     3016.85     3022.61     54.45 o 
   2  -1   0     2008.44     2154.73     50.06 o 
   3  -1   0     1301.25     1364.90     34.01 o 
   4  -1   0       54.20       63.05      3.44 o 
   5  -1   0      105.92      111.76      2.46 o 
   6  -1   0      314.31      315.05      5.57 o 
   7  -1   0       51.05       50.64      2.20 o 
   8  -1   0      283.19      301.75     11.65 o 
   9  -1   0     1895.40     1841.01     48.91 o 
  10  -1   0      103.75      103.93      7.64 o 
  11  -1   0       26.03       21.07      3.10 o 
  12  -1   0        3.21        0.61      2.28 o 
  13  -1   0      166.01      136.80     11.08 o 
  14  -1   0       64.95       56.55      8.41 o 
  15  -1   0       44.09       36.30      7.64 o 
   1   0   0       72.63       71.58      1.32 o 
   2   0   0      869.03      970.95     12.69 o 
   3   0   0      343.54      328.98      7.45 o 
   4   0   0     2654.91     2723.80     33.05 o 
   5   0   0        0.02        3.31      0.95 o 
   6   0   0        8.12        6.59      0.80 o 
   7   0   0      130.29      130.61      2.86 o 
   8   0   0      124.51      108.17      4.03 o 
   9   0   0      663.16      627.45     12.50 o 
  10   0   0      177.56      171.60     11.27 o 
  11   0   0      244.39      203.67     12.23 o 
  12   0   0       71.66       72.22      8.02 o 
  13   0   0        2.31        9.55      4.97 o 
  14   0   0        1.94        8.79      5.35 o 
   1   1   0     3021.46     2949.90     67.45 o 
   2   1   0     1983.34     2071.58     29.41 o 
   3   1   0     1300.96     1371.47     49.48 o 
   4   1   0       57.40       64.58      2.18 o 
   5   1   0      102.32      107.89      3.57 o 
   6   1   0      317.58      303.41      6.50 o 
   7   1   0       50.60       52.29      2.50 o 
   8   1   0      283.83      301.23      7.24 o 
   9   1   0     1889.63     1828.47     36.07 o 
  10   1   0      102.71       99.11      5.65 o 
  11   1   0       25.99       26.37      3.48 o 
  12   1   0        2.73        2.32      2.19 o 
  13   1   0      173.64      167.75     12.61 o 
  14   1   0       65.42       92.09     10.32 o 
   0   2   0    24448.03    19228.24    472.29 o 
   1   2   0     1316.26     1381.43     20.35 o 
   2   2   0     1431.09     1500.06     18.89 o 
   3   2   0      797.89      859.71     11.69 o 
   4   2   0     1714.33     1693.47     21.78 o 
   5   2   0     1050.03     1009.31     13.99 o 
   6   2   0       90.15      104.01      3.52 o 
   7   2   0       34.50       32.07      2.23 o 
   8   2   0       21.03       21.58      2.01 o 
   9   2   0      815.20      813.39     19.18 o 
  10   2   0       41.64       39.73      5.35 o 
  11   2   0      377.17      359.97     12.15 o 
  12   2   0       20.86       25.50      3.75 o 
  13   2   0       58.15       53.95      5.22 o 
  14   2   0       38.31       43.56      5.11 o 
   1   3   0      553.57      615.97     13.51 o 
   2   3   0     3764.48     3708.80     53.50 o 
   3   3   0       14.29       20.26      1.54 o 
   4   3   0       62.21       78.07      2.43 o 
   5   3   0       67.74       62.06      2.28 o 
   6   3   0      622.56      610.34      9.83 o 
   7   3   0      385.43      386.04      8.68 o 
   8   3   0       14.37       15.10      2.30 o 
   9   3   0      386.26      377.46      9.26 o 
  10   3   0      184.95      196.19      8.09 o 
  11   3   0       45.43       40.92      4.30 o 
  12   3   0      197.05      208.66      9.32 o 
  13   3   0      157.50      137.21      7.97 o 
  14   3   0       16.08       10.91      3.58 o 
   0   4   0      924.12      864.72     26.75 o 
   1   4   0      477.89      489.11     12.43 o 
   2   4   0      393.57      374.70     10.54 o 
   3   4   0      198.23      238.88      5.65 o 
   4   4   0     1086.38     1170.69     16.66 o 
   5   4   0      767.53      780.39     11.85 o 
   6   4   0      342.65      332.78      6.54 o 
   7   4   0      221.21      242.32      5.56 o 
   8   4   0      122.30      119.65      7.22 o 
   9   4   0      281.30      269.09      7.56 o 
  10   4   0       58.77       48.34      4.05 o 
  11   4   0      121.94      131.47      6.89 o 
  12   4   0       88.70       99.75      6.48 o 
  13   4   0        6.40        6.46      2.94 o 
  14   4   0       32.63       34.39      4.86 o 
   1   5   0      341.07      351.73     10.94 o 
   2   5   0     3263.89     3486.39     93.62 o 
   3   5   0      100.18       95.60      5.40 o 
   4   5   0       81.01       73.51      5.53 o 
   5   5   0      275.77      288.63      7.30 o 
   6   5   0      255.24      250.44      8.71 o 
   7   5   0      257.13      254.47      5.86 o 
   8   5   0      217.49      219.75      9.74 o 
   9   5   0      185.67      181.11      6.02 o 
  10   5   0      144.10      139.75      5.63 o 
  11   5   0      292.19      324.35     10.92 o 
  12   5   0       16.01       21.02      5.35 o 
  13   5   0      105.77      100.11      9.93 o 
   0   6   0     1886.18     1795.54     53.11 o 
   1   6   0      291.10      312.57     11.08 o 
   2   6   0      449.92      438.70     13.64 o 
   3   6   0      158.87      144.86     13.18 o 
   4   6   0      157.45      175.74      8.24 o 
   5   6   0      332.79      332.63      7.91 o 
   6   6   0      522.47      504.87     18.58 o 
   7   6   0      205.04      204.37      7.70 o 
   8   6   0      195.85      185.19      7.89 o 
   9   6   0      129.93      133.14      6.97 o 
  10   6   0       49.32       46.56      4.77 o 
  11   6   0       64.99       58.46      6.88 o 
  12   6   0       38.79       43.94      6.50 o 
   1   7   0      577.90      575.84     30.38 o 
   2   7   0      453.94      472.60     16.81 o 
   3   7   0      248.01      241.16     10.65 o 
   4   7   0      165.06      148.31      8.24 o 
   5   7   0      269.71      249.60     10.94 o 
   6   7   0      257.00      231.91     10.40 o 
   7   7   0      433.17      431.06     19.30 o 
   8   7   0       92.56       92.94      7.45 o 
   9   7   0       46.75       37.51      5.54 o 
  10   7   0      109.63       97.51     11.08 o 
  11   7   0       82.59       84.06      8.02 o 
  12   7   0        3.32        7.64      4.20 o 
   0   8   0      922.58      885.73     35.15 o 
   1   8   0      165.93      159.78      9.17 o 
   2   8   0       53.08       55.07      5.94 o 
   3   8   0       70.77       79.69      7.64 o 
   4   8   0      297.76      271.08     12.42 o 
   5   8   0      195.99      196.16     26.94 o 
   6   8   0       12.85       11.19      3.86 o 
   7   8   0      123.01      129.54     13.37 o 
   8   8   0      111.27       84.45     11.08 o 
   9   8   0       81.81       89.20      5.16 o 
  10   8   0        6.34        9.31      2.77 o 
  11   8   0      177.25      186.09     10.70 o 
   1   9   0      158.27      178.22     10.67 o 
   2   9   0      417.45      436.57     17.16 o 
   3   9   0       31.49       33.17      5.65 o 
   4   9   0      165.01      171.86     10.80 o 
   5   9   0       35.01       33.37      8.60 o 
   6   9   0      146.05      166.82     12.04 o 
   7   9   0       57.25       59.23     10.32 o 
   8   9   0      101.69       98.58     13.37 o 
   9   9   0      174.14      204.43     18.34 o 
  10   9   0      107.81      116.93     14.52 o 
   0  10   0      404.75      448.60     26.37 o 
   1  10   0      220.25      251.36     13.77 o 
   2  10   0       87.60       99.19      9.32 o 
   3  10   0      158.66      174.06     11.88 o 
   4  10   0      129.11      140.38     10.80 o 
   5  10   0        8.73       17.86      5.26 o 
   6  10   0       63.39       68.40     11.85 o 
   7  10   0       78.11       68.02     12.23 o 
   8  10   0      146.66      165.84     17.58 o 
   1  11   0       42.34       57.88      8.22 o 
   2  11   0       39.16       46.61      7.82 o 
   3  11   0       89.35       99.61      9.99 o 
   4  11   0        9.96       10.69      4.99 o 
   5  11   0      176.15      188.72     15.09 o 
   6  11   0       66.31       69.54     13.37 o 
  -5 -11   1        8.03        6.11      3.44 o 
  -4 -11   1        9.79        8.79      3.82 o 
  -3 -11   1       28.26       27.89      4.97 o 
   3 -11   1      108.23      105.46      8.02 o 
   4 -11   1       10.23        8.79      3.82 o 
   5 -11   1      131.38      133.74      9.93 o 
  -8 -10   1       38.58       38.21      6.50 o 
  -7 -10   1      106.64      103.55      9.17 o 
  -6 -10   1       58.73       58.85      6.88 o 
  -5 -10   1       68.13       63.05      6.50 o 
  -4 -10   1        3.84        5.35      3.06 o 
  -3 -10   1       57.46       54.26      5.35 o 
   3 -10   1       44.85       51.59      5.35 o 
   4 -10   1       43.69       40.89      4.97 o 
   5 -10   1        7.02        1.91      3.06 o 
   6 -10   1       19.98       12.99      4.20 o 
   7 -10   1      147.57      150.93     10.70 o 
 -10  -9   1       59.39       73.75      8.79 o 
  -9  -9   1      118.69      125.33     10.32 o 
  -8  -9   1       41.25       41.27      6.50 o 
  -7  -9   1        8.62       13.37      4.20 o 
  -6  -9   1      127.16      113.87      8.41 o 
  -5  -9   1       80.63       72.98      6.50 o 
  -4  -9   1      355.76      333.20     14.14 o 
  -3  -9   1       28.78       29.80      3.82 o 
  -2  -9   1       53.83       45.47      4.20 o 
   2  -9   1      115.98      119.22      6.50 o 
   3  -9   1       41.51       45.85      4.59 o 
   4  -9   1       39.22       30.57      4.20 o 
   5  -9   1       39.80       35.54      4.97 o 
   6  -9   1      155.54      152.84      9.93 o 
   7  -9   1       29.17       34.01      5.35 o 
   8  -9   1       49.73       40.89      6.11 o 
   9  -9   1       18.59       18.34      5.35 o 
 -11  -8   1       58.47       47.00      7.26 o 
 -10  -8   1        2.44        1.91      3.44 o 
  -9  -8   1       22.76       16.43      4.59 o 
  -8  -8   1      117.51      111.58      9.17 o 
  -7  -8   1       71.07       47.00      6.11 o 
  -6  -8   1       90.02       64.96      6.11 o 
  -5  -8   1       20.17       17.20      3.44 o 
  -4  -8   1      246.85      214.36     10.32 o 
  -3  -8   1      637.59      639.65     19.87 o 
  -2  -8   1      216.76      223.92      8.79 o 
   2  -8   1       81.86       94.38      5.35 o 
   3  -8   1      331.53      354.98     12.61 o 
   4  -8   1      108.16       84.83      6.11 o 
   5  -8   1      371.04      375.23     14.90 o 
   6  -8   1      390.57      352.69     15.28 o 
   7  -8   1       78.78       76.04      6.88 o 
   8  -8   1      245.09      249.52     13.76 o 
   9  -8   1       67.66       71.07      8.02 o 
  10  -8   1       15.99        6.50      3.82 o 
 -11  -7   1        5.33        5.35      3.82 o 
 -10  -7   1       48.54       58.85      7.26 o 
  -9  -7   1      275.89      297.28     14.90 o 
  -8  -7   1      135.54      131.83      9.17 o 
  -7  -7   1      465.25      443.92     42.03 o 
  -6  -7   1      289.17      272.06     12.61 o 
  -5  -7   1      348.97      331.29     13.76 o 
  -4  -7   1      486.46      455.48     15.67 o 
  -3  -7   1     1093.80     1085.20     29.42 o 
  -2  -7   1      168.12      170.42      6.88 o 
  -1  -7   1     1483.92     1548.70     36.68 o 
   2  -7   1       62.94       60.37      3.82 o 
   3  -7   1      217.54      244.55      9.55 o 
   4  -7   1        7.67        4.20      1.91 o 
   5  -7   1      279.88      292.70     12.23 o 
   6  -7   1      446.19      437.14     17.20 o 
   7  -7   1      407.04      399.69     16.43 o 
   8  -7   1        3.85        8.02      3.44 o 
   9  -7   1      449.00      460.44     19.87 o 
  10  -7   1       29.54       25.98      5.35 o 
  11  -7   1        9.69        9.93      4.20 o 
 -11  -6   1       58.47       64.58      6.88 o 
 -10  -6   1      274.05      270.15     14.14 o 
  -9  -6   1      136.58      124.95      9.17 o 
  -8  -6   1      635.04      563.23     21.02 o 
  -7  -6   1      343.64      328.12     12.99 o 
  -6  -6   1      594.54      547.95     19.49 o 
  -5  -6   1        9.80        7.64      2.29 o 
  -4  -6   1      203.04      206.72      8.79 o 
  -3  -6   1     1199.31     1123.79     30.19 o 
  -2  -6   1      354.80      337.79     10.32 o 
  -1  -6   1       60.53       64.58      2.67 o 
   2  -6   1      137.83      131.83      5.35 o 
   3  -6   1      313.43      287.73     10.32 o 
   4  -6   1       89.95       82.15      5.35 o 
   5  -6   1      741.18      727.92     22.54 o 
   6  -6   1        6.23        9.93      2.67 o 
   7  -6   1      286.79      270.15     12.23 o 
   8  -6   1      627.63      632.01     22.93 o 
   9  -6   1      126.50      111.19      8.79 o 
  10  -6   1      104.58      124.57      9.55 o 
 -10  -5   1      549.94      534.19     20.25 o 
  -9  -5   1     1100.29     1063.80     34.01 o 
  -8  -5   1      530.46      509.35     19.49 o 
  -7  -5   1       35.11       33.11      6.69 o 
  -6  -5   1       36.35       29.80      3.82 o 
  -5  -5   1     1184.71     1158.18     32.48 o 
  -4  -5   1      285.42      266.33     10.32 o 
  -3  -5   1       30.52       20.25      2.29 o 
  -2  -5   1      226.54      223.92      7.64 o 
   2  -5   1     2270.12     2259.43     55.02 o 
   3  -5   1      863.47      866.25     23.31 o 
   4  -5   1      175.74      165.45      7.64 o 
   5  -5   1      132.11      141.76      7.26 o 
   6  -5   1      720.89      651.50     21.78 o 
   7  -5   1      327.64      312.95     13.37 o 
   8  -5   1       95.13       85.98      6.88 o 
   9  -5   1       16.92       16.43      3.82 o 
  10  -5   1      367.48      367.21     16.43 o 
 -10  -4   1      185.38      171.95      9.55 o 
  -9  -4   1      169.90      178.83      9.55 o 
  -8  -4   1      770.73      721.04     24.07 o 
  -7  -4   1      556.19      500.14     12.70 o 
  -6  -4   1      731.36      714.24     15.94 o 
  -5  -4   1       24.82       28.28      3.06 o 
  -4  -4   1       83.84       75.28      4.59 o 
  -3  -4   1      636.68      662.20     18.72 o 
  -2  -4   1      390.89      397.40     11.08 o 
   2  -4   1      140.41      162.02      5.73 o 
   3  -4   1      397.42      423.76     12.99 o 
   4  -4   1      584.55      502.48     15.67 o 
   5  -4   1       69.83       87.12      5.35 o 
   6  -4   1      105.22      102.41      6.50 o 
   7  -4   1      557.04      550.24     19.11 o 
   8  -4   1      606.63      601.83     20.25 o 
   9  -4   1      218.33      205.96     10.70 o 
  10  -4   1       95.15       99.35      7.26 o 
 -14  -3   1       58.82       55.41      7.64 o 
  -9  -3   1      398.53      382.11     14.14 o 
  -8  -3   1       28.35       27.51      3.44 o 
  -7  -3   1       28.21       36.03      2.56 o 
  -6  -3   1       90.41       74.03      3.64 o 
  -5  -3   1     1035.69     1021.15     19.86 o 
  -4  -3   1      847.45      892.61     24.07 o 
  -3  -3   1       42.26       58.08      3.44 o 
  -2  -3   1     3472.58     3649.93     87.50 o 
  -1  -3   1     1564.53     1546.00     25.67 o 
   1  -3   1     1055.77     1148.49     49.67 o 
   2  -3   1     3462.72     3390.86     79.86 o 
   3  -3   1     1113.87     1128.38     28.66 o 
   4  -3   1     1890.80     2023.28     49.67 o 
   5  -3   1      191.54      180.74      8.02 o 
   6  -3   1      189.92      169.47      6.69 o 
   7  -3   1      253.41      253.72     10.70 o 
   8  -3   1      175.87      164.31      8.41 o 
   9  -3   1       21.95       23.31      3.44 o 
  10  -3   1      201.99      188.76      9.17 o 
  11  -3   1       47.90       50.82      5.73 o 
  12  -3   1       47.72       54.26      6.50 o 
  13  -3   1       25.44       26.75      5.73 o 
  14  -3   1       71.45       63.43      8.41 o 
 -15  -2   1        4.15       11.85      5.73 o 
 -14  -2   1      124.17      115.40     10.32 o 
 -13  -2   1        6.24        5.17      3.44 o 
 -12  -2   1      118.35      126.10      9.17 o 
 -11  -2   1       90.68      100.88      7.26 o 
 -10  -2   1       35.57       31.72      3.82 o 
  -9  -2   1      138.26      142.91      6.50 o 
  -8  -2   1     1864.02     1845.98     47.76 o 
  -7  -2   1      726.33      718.70     14.31 o 
  -6  -2   1      329.56      345.36      8.36 o 
  -5  -2   1     1120.70     1123.87     25.79 o 
  -4  -2   1     1184.64     1185.72     22.02 o 
  -3  -2   1     1155.59     1183.40     30.95 o 
  -2  -2   1     1860.22     1851.33     45.09 o 
  -1  -2   1      287.03      291.79      8.41 o 
   1  -2   1     2032.53     2063.79     34.31 o 
   2  -2   1     3837.00     4032.81     94.38 o 
   3  -2   1      497.67      562.85     15.28 o 
   4  -2   1      126.76      116.93      5.35 o 
   5  -2   1       29.48       28.28      3.06 o 
   6  -2   1      445.53      468.97     13.37 o 
   7  -2   1      261.05      252.11      5.33 o 
   8  -2   1     1009.20     1006.04     19.59 o 
   9  -2   1      497.46      480.70     16.05 o 
  10  -2   1      426.52      455.10     16.81 o 
  11  -2   1       39.00       43.56      5.35 o 
  12  -2   1       57.49       58.46      6.88 o 
  13  -2   1        8.25        9.72      3.10 o 
  14  -2   1       48.93       50.37      5.53 o 
 -15  -1   1       37.35       48.15      8.02 o 
 -14  -1   1      194.51      230.41     14.90 o 
 -13  -1   1        2.06        0.38      3.82 o 
 -12  -1   1       32.11       33.63      5.73 o 
 -11  -1   1       70.19       63.82      4.59 o 
 -10  -1   1     1283.95     1280.07     37.45 o 
  -9  -1   1      110.15      112.72      6.88 o 
  -8  -1   1      361.09      382.60     11.50 o 
  -7  -1   1      118.58      113.37      2.95 o 
  -6  -1   1      930.97      914.21     11.83 o 
  -5  -1   1      517.04      568.91     11.21 o 
  -4  -1   1      326.89      338.05      7.30 o 
  -3  -1   1     1045.48      995.75     18.24 o 
  -2  -1   1     2598.18     2714.49     54.83 o 
  -1  -1   1     4409.79     3982.07    103.55 o 
   0  -1   1       92.15       89.41      2.67 o 
   1  -1   1       59.33       62.28      2.29 o 
   2  -1   1     1920.96     2053.47     48.91 o 
   3  -1   1     4513.65     4742.04     78.76 o 
   4  -1   1      356.89      371.20      6.15 o 
   5  -1   1       65.18       53.74      1.90 o 
   6  -1   1     1008.31     1036.46     17.06 o 
   7  -1   1      472.62      471.88      8.56 o 
   8  -1   1      873.50      832.29     22.74 o 
   9  -1   1      439.02      433.70     16.43 o 
  10  -1   1      977.56      929.68     30.19 o 
  11  -1   1       28.08       34.16     10.51 o 
  12  -1   1      606.44      630.46     17.16 o 
  13  -1   1       48.57       37.06      6.88 o 
  14  -1   1       19.00       14.52      6.11 o 
 -15   0   1        1.71        7.26      5.35 o 
 -14   0   1      109.03      110.43     10.70 o 
 -13   0   1       31.66       46.24      7.26 o 
 -12   0   1       20.78       17.20      4.59 o 
 -11   0   1      225.65      230.80     12.99 o 
 -10   0   1      534.33      546.64     14.17 o 
  -9   0   1      172.97      161.97      6.35 o 
  -8   0   1     3492.81     3772.39     46.70 o 
  -7   0   1      256.42      239.64      4.76 o 
  -6   0   1      348.94      401.54      6.33 o 
  -5   0   1       90.03       92.88      2.13 o 
  -4   0   1      966.36      937.43     12.13 o 
  -3   0   1      350.33      352.16      4.96 o 
  -2   0   1     9176.41     7743.92    114.82 o 
  -1   0   1       86.69       89.14      1.83 o 
   0   0   1     2823.54     2731.07     64.50 o 
   1   0   1        6.37        5.44      0.34 o 
   2   0   1     2330.35     2428.04     29.13 o 
   3   0   1       25.46       25.85      1.27 o 
   4   0   1      106.73      108.05      2.46 o 
   5   0   1      223.93      245.43      5.13 o 
   6   0   1      318.21      334.33      6.72 o 
   7   0   1       13.53       13.49      1.22 o 
   8   0   1     1816.81     1825.70     28.53 o 
   9   0   1      449.14      417.54     10.56 o 
  10   0   1      566.62      623.65     15.93 o 
  11   0   1       37.38       59.61      6.88 o 
  12   0   1        4.70       -1.15      3.82 o 
  13   0   1        0.00        3.06      4.59 o 
  14   0   1       27.42       24.84      6.50 o 
 -15   1   1       35.13       38.21      8.02 o 
 -14   1   1      197.06      205.58     14.52 o 
 -13   1   1        1.94       -2.67      3.82 o 
 -12   1   1       33.23       31.72      5.73 o 
 -11   1   1       70.13       67.05      4.99 o 
 -10   1   1     1280.41     1314.70     27.69 o 
  -9   1   1      116.09      113.07      4.21 o 
  -8   1   1      366.71      385.50      8.21 o 
  -7   1   1      117.89      117.97      3.80 o 
  -6   1   1      937.64      908.62     15.86 o 
  -5   1   1      496.41      568.81      9.92 o 
  -4   1   1      322.75      339.21     10.42 o 
  -3   1   1     1031.27     1005.13     13.18 o 
  -2   1   1     2597.39     2720.72     37.94 o 
  -1   1   1     4395.84     4069.89    117.88 o 
   0   1   1       96.36       99.73      2.83 o 
   1   1   1       60.60       61.38      2.48 o 
   2   1   1     1917.80     2034.77     44.32 o 
   3   1   1     4516.52     4659.63     64.93 o 
   4   1   1      354.67      357.17      8.21 o 
   5   1   1       60.56       53.25      2.18 o 
   6   1   1     1012.77     1047.96     16.81 o 
   7   1   1      479.14      471.90      9.91 o 
   8   1   1      864.44      869.85     19.18 o 
   9   1   1      442.71      451.68     12.54 o 
  10   1   1      975.16      969.34     29.61 o 
  11   1   1       26.87       28.45      4.97 o 
  12   1   1      606.03      590.59     23.31 o 
  13   1   1       51.39       48.91      7.64 o 
  14   1   1       18.72       27.51      6.88 o 
 -15   2   1        4.79        5.73      4.97 o 
 -14   2   1      122.24      135.43      8.79 o 
 -13   2   1        5.28       -1.60      2.28 o 
 -12   2   1      117.71      122.35      6.85 o 
 -11   2   1       90.10       84.44      5.49 o 
 -10   2   1       34.63       40.74      6.30 o 
  -9   2   1      140.19      133.22      4.82 o 
  -8   2   1     1860.68     1888.16     29.26 o 
  -7   2   1      721.63      697.25     20.74 o 
  -6   2   1      338.43      367.01      7.57 o 
  -5   2   1     1130.41     1159.94     15.76 o 
  -4   2   1     1208.17     1193.95     15.94 o 
  -3   2   1     1190.64     1227.41     15.99 o 
  -2   2   1     1865.03     1853.45     23.77 o 
  -1   2   1      278.55      279.87      5.17 o 
   0   2   1     1233.62     1251.03     32.10 o 
   1   2   1     2042.92     2003.91     36.06 o 
   2   2   1     3805.33     3980.41     47.99 o 
   3   2   1      486.81      536.73      7.92 o 
   4   2   1      124.66      104.02      2.68 o 
   5   2   1       33.18       34.56      2.29 o 
   6   2   1      449.88      464.36      9.33 o 
   7   2   1      271.29      255.79      9.33 o 
   8   2   1     1010.15     1012.76     17.70 o 
   9   2   1      497.21      455.44     24.84 o 
  10   2   1      429.92      434.70     15.48 o 
  11   2   1       38.23       33.50      4.13 o 
  12   2   1       57.96       62.51      9.17 o 
  13   2   1        7.92        5.43      4.01 o 
  14   2   1       47.87       44.67      5.38 o 
 -14   3   1       62.69       56.32      6.11 o 
 -13   3   1       13.52       12.20      5.16 o 
 -12   3   1       26.26       21.21      3.51 o 
 -11   3   1       75.18       80.41      5.53 o 
 -10   3   1      868.53      806.03     19.59 o 
  -9   3   1      409.71      377.95      9.12 o 
  -8   3   1       27.14       25.52      2.27 o 
  -7   3   1       28.84       34.72      2.35 o 
  -6   3   1       99.46       81.05      3.93 o 
  -5   3   1     1014.57      996.72     14.31 o 
  -4   3   1      819.85      869.49     12.47 o 
  -3   3   1       44.24       58.56      1.89 o 
  -2   3   1     3459.68     3709.10     63.99 o 
  -1   3   1     1529.73     1475.01     28.64 o 
   0   3   1     2128.27     2206.64     40.25 o 
   1   3   1     1045.59     1125.13     22.41 o 
   2   3   1     3481.42     3343.90     47.78 o 
   3   3   1     1113.04     1094.11     14.75 o 
   4   3   1     1869.24     1964.55     25.39 o 
   5   3   1      195.06      170.71      3.99 o 
   6   3   1      174.98      159.87      4.03 o 
   7   3   1      253.37      253.69      6.69 o 
   8   3   1      182.75      163.20      5.44 o 
   9   3   1       23.11       24.32      3.21 o 
  10   3   1      206.78      197.89     20.83 o 
  11   3   1       49.16       53.47      6.11 o 
  12   3   1       48.01       43.66      4.72 o 
  13   3   1       25.87       24.59      4.30 o 
  14   3   1       72.37       79.23      6.74 o 
 -14   4   1       62.97       57.66      7.07 o 
 -13   4   1        2.39        0.19      2.43 o 
 -12   4   1      450.01      461.45     14.18 o 
 -11   4   1      216.32      214.66      8.92 o 
 -10   4   1      184.93      174.54      7.59 o 
  -9   4   1      172.67      172.56      9.87 o 
  -8   4   1      757.37      752.29     14.31 o 
  -7   4   1      575.85      541.28      9.42 o 
  -6   4   1      743.06      728.13     11.50 o 
  -5   4   1       22.82       27.55      1.67 o 
  -4   4   1       90.25       83.33      2.45 o 
  -3   4   1      665.78      668.83     11.97 o 
  -2   4   1      374.22      361.58     10.40 o 
  -1   4   1     1515.06     1634.56     41.65 o 
   0   4   1      412.71      441.03     11.61 o 
   1   4   1     1819.87     1856.86     47.57 o 
   2   4   1      143.98      167.35      6.20 o 
   3   4   1      413.32      437.87      9.10 o 
   4   4   1      578.00      515.38      8.11 o 
   5   4   1       80.34       92.71      3.53 o 
   6   4   1      111.52      117.95      3.58 o 
   7   4   1      553.85      556.94     11.36 o 
   8   4   1      606.14      586.54     12.26 o 
   9   4   1      222.52      214.31      6.76 o 
  10   4   1       92.53      100.92      7.07 o 
  11   4   1      190.96      210.01      9.36 o 
  12   4   1       80.02       71.23      5.80 o 
  13   4   1       71.42       66.49      5.80 o 
  14   4   1      152.20      156.49     14.90 o 
 -14   5   1       47.66       50.06      7.64 o 
 -13   5   1       79.57       79.86      8.79 o 
 -12   5   1       23.59       27.09      3.64 o 
 -11   5   1       16.02       17.93      2.97 o 
 -10   5   1      557.69      561.05     15.83 o 
  -9   5   1     1110.74     1113.88     19.86 o 
  -8   5   1      535.27      551.67     11.44 o 
  -7   5   1       36.02       39.87      2.26 o 
  -6   5   1       31.91       30.08      1.86 o 
  -5   5   1     1163.66     1170.57     16.53 o 
  -4   5   1      285.49      266.29      6.58 o 
  -3   5   1       32.25       25.02      3.10 o 
  -2   5   1      230.06      225.52      8.51 o 
  -1   5   1     2739.06     2706.72     51.47 o 
   0   5   1     2637.90     2683.64     50.93 o 
   1   5   1      658.46      712.07     17.54 o 
   2   5   1     2269.08     2283.76     44.17 o 
   3   5   1      852.23      842.91     33.24 o 
   4   5   1      173.34      160.44     10.17 o 
   5   5   1      135.87      134.93      4.76 o 
   6   5   1      710.50      687.42     11.01 o 
   7   5   1      325.14      313.80      7.65 o 
   8   5   1      100.47       97.35      5.61 o 
   9   5   1       17.18       15.32      2.23 o 
  10   5   1      374.79      375.64     11.58 o 
  11   5   1      196.11      179.59     11.85 o 
  12   5   1       55.17       54.26      7.26 o 
  13   5   1        9.00        7.26      4.59 o 
 -13   6   1        0.02       -3.06      3.06 o 
 -12   6   1       19.11       12.61      4.59 o 
 -11   6   1       59.42       57.70      6.88 o 
 -10   6   1      271.25      268.69     10.55 o 
  -9   6   1      137.55      126.34      9.74 o 
  -8   6   1      632.21      583.42     15.70 o 
  -7   6   1      338.22      338.95      8.99 o 
  -6   6   1      594.21      568.38     12.13 o 
  -5   6   1        9.01        6.32      1.31 o 
  -4   6   1      195.38      197.18     25.41 o 
  -3   6   1     1184.29     1111.17     26.07 o 
  -2   6   1      369.83      333.97     11.62 o 
  -1   6   1       63.77       61.61      5.35 o 
   0   6   1      236.84      190.79      8.48 o 
   1   6   1      671.24      717.05     22.54 o 
   2   6   1      130.38      136.84      7.16 o 
   3   6   1      305.16      288.41     10.65 o 
   4   6   1       84.30       76.90      5.60 o 
   5   6   1      724.82      715.44     25.98 o 
   6   6   1        5.66        6.60      2.32 o 
   7   6   1      283.33      268.77      9.53 o 
   8   6   1      625.90      621.75     16.98 o 
   9   6   1      125.27      116.37      6.70 o 
  10   6   1      103.18      112.34      8.79 o 
  11   6   1        0.01       -1.91      2.67 o 
  12   6   1       60.06       55.79      7.26 o 
 -12   7   1       23.29       30.95      5.73 o 
 -11   7   1        5.59        4.91      2.75 o 
 -10   7   1       51.68       54.85      8.02 o 
  -9   7   1      275.43      277.38     10.25 o 
  -8   7   1      133.05      131.51      6.48 o 
  -7   7   1      465.07      467.00     10.99 o 
  -6   7   1      282.57      303.04     12.02 o 
  -5   7   1      350.11      358.26     23.69 o 
  -4   7   1      490.52      430.26     21.40 o 
  -3   7   1     1093.08     1050.30     26.47 o 
  -2   7   1      169.05      168.48      8.78 o 
  -1   7   1     1483.04     1454.75     41.84 o 
   0   7   1      690.58      662.29     19.18 o 
   1   7   1      128.20      125.95      7.55 o 
   2   7   1       60.94       53.73      5.73 o 
   3   7   1      222.25      232.39     23.31 o 
   4   7   1        8.92        9.40      6.50 o 
   5   7   1      292.85      296.45     12.12 o 
   6   7   1      447.29      460.63     15.49 o 
   7   7   1      419.56      391.76     11.40 o 
   8   7   1        3.83        2.24      1.97 o 
   9   7   1      457.19      469.74     14.48 o 
  10   7   1       30.79       32.35      4.38 o 
  11   7   1        9.07        7.64      3.82 o 
  12   7   1       16.69       11.85      4.59 o 
 -11   8   1       59.90       65.29      5.65 o 
 -10   8   1        2.09        1.83      2.31 o 
  -9   8   1       22.93       21.27      3.08 o 
  -8   8   1      119.83      150.93     13.76 o 
  -7   8   1       67.66       61.90      9.55 o 
  -6   8   1       95.57       94.14      7.55 o 
  -5   8   1       18.75       20.14      4.32 o 
  -4   8   1      250.83      225.20     20.63 o 
  -3   8   1      636.37      642.60     26.94 o 
  -2   8   1      223.44      222.26     11.07 o 
  -1   8   1       33.29       29.64      4.72 o 
   0   8   1      162.48      162.84      9.45 o 
   1   8   1       22.03       26.02      4.72 o 
   2   8   1       74.36       73.31      9.74 o 
   3   8   1      319.18      310.84     13.36 o 
   4   8   1       98.87      101.78      7.82 o 
   5   8   1      368.84      370.17     14.85 o 
   6   8   1      388.23      364.53     21.78 o 
   7   8   1       77.91       71.84     10.70 o 
   8   8   1      248.00      228.88     17.58 o 
   9   8   1       66.57       65.72     10.70 o 
  10   8   1       16.81       18.16      3.11 o 
  11   8   1       18.05       12.61      3.82 o 
 -10   9   1       59.53       68.40     11.46 o 
  -9   9   1      122.47      126.48     14.90 o 
  -8   9   1       41.92       35.15      9.17 o 
  -7   9   1        8.87        5.73      6.11 o 
  -6   9   1      125.62      120.68     15.67 o 
  -5   9   1       78.73       69.21      7.30 o 
  -4   9   1      351.49      349.61     15.26 o 
  -3   9   1       29.65       32.77      5.65 o 
  -2   9   1       53.99       50.30      6.47 o 
  -1   9   1      217.49      210.27     13.18 o 
   0   9   1      442.02      430.31     18.72 o 
   1   9   1       49.31       48.99      6.35 o 
   2   9   1      115.76      121.16      9.02 o 
   3   9   1       39.35       49.69      6.35 o 
   4   9   1       41.92       36.13      5.77 o 
   5   9   1       40.53       40.99     13.18 o 
   6   9   1      153.28      137.56     14.90 o 
   7   9   1       30.85       31.33      8.79 o 
   8   9   1       50.55       66.11     11.08 o 
   9   9   1       19.72       26.37      8.79 o 
  -8  10   1       37.66       46.24     11.08 o 
  -7  10   1      107.03      129.92     15.28 o 
  -6  10   1       58.06       61.66      8.98 o 
  -5  10   1       66.97       59.25      7.84 o 
  -4  10   1        4.23        7.09      3.91 o 
  -3  10   1       56.99       56.38      7.30 o 
  -2  10   1      229.67      217.78     12.82 o 
  -1  10   1      146.94      164.56     11.58 o 
   0  10   1       58.69       54.18      7.30 o 
   1  10   1      178.54      200.29     12.29 o 
   2  10   1       48.92       53.99      7.28 o 
   3  10   1       45.66       57.54      7.40 o 
   4  10   1       41.27       36.64      6.48 o 
   5  10   1        6.92       10.00      4.40 o 
   6  10   1       19.58       32.10      9.55 o 
   7  10   1      150.93      179.21     18.34 o 
   8  10   1      109.99      114.63     15.28 o 
  -6  11   1       15.17       15.67      8.02 o 
  -5  11   1        7.32        9.89      4.99 o 
  -4  11   1        9.91       10.23      4.84 o 
  -3  11   1       25.90       20.68      6.50 o 
  -2  11   1       30.35       31.84      6.85 o 
  -1  11   1      160.75      162.84     12.29 o 
   0  11   1       47.36       43.29      7.67 o 
   1  11   1       56.31       63.07      8.43 o 
   2  11   1       58.60       47.26     10.70 o 
   3  11   1      109.59      133.54     20.63 o 
   4  11   1        9.90       12.40      5.22 o 
   5  11   1      132.70      133.36     17.20 o 
  -6 -11   2       93.00      119.60     10.32 o 
  -5 -11   2       54.68       59.61      7.26 o 
  -4 -11   2      164.12      183.03     11.08 o 
  -3 -11   2      396.54      444.40     17.96 o 
   3 -11   2       16.47        9.93      3.82 o 
   4 -11   2       23.20       22.54      4.59 o 
   5 -11   2       62.11       64.96      7.64 o 
  -8 -10   2       38.83       39.36      6.50 o 
  -7 -10   2       35.54       37.83      6.11 o 
  -6 -10   2       92.51       96.29      8.79 o 
  -5 -10   2       65.79       81.01      7.64 o 
  -4 -10   2       85.22       90.18      7.26 o 
  -3 -10   2       35.54       35.54      4.59 o 
  -2 -10   2      121.46      129.92      8.02 o 
   3 -10   2       39.91       36.30      4.59 o 
   4 -10   2       21.20       14.14      3.82 o 
   5 -10   2      171.48      182.65     11.08 o 
   6 -10   2      162.23      159.72     11.08 o 
   7 -10   2       10.43        7.64      3.82 o 
 -10  -9   2      142.99      139.09     11.85 o 
  -9  -9   2       68.45       75.28      8.41 o 
  -8  -9   2      102.78       94.00      8.79 o 
  -7  -9   2       12.88       12.73      3.31 o 
  -6  -9   2      113.94      113.11      8.79 o 
  -5  -9   2      192.58      191.82     10.70 o 
  -4  -9   2      179.16      191.82     10.32 o 
  -3  -9   2      102.80      118.45      7.64 o 
  -2  -9   2      356.59      398.16     14.14 o 
   2  -9   2       24.77       25.60      3.44 o 
   3  -9   2       91.47      103.93      6.50 o 
   4  -9   2      199.01      188.00     10.32 o 
   5  -9   2       34.35       35.15      4.97 o 
   6  -9   2      275.94      256.01     13.37 o 
   7  -9   2       64.87       66.11      7.26 o 
   8  -9   2       20.42       14.52      4.20 o 
   9  -9   2       62.62       63.43      8.02 o 
 -11  -8   2      215.60      227.74     14.14 o 
 -10  -8   2       95.71       86.36      8.79 o 
  -9  -8   2       71.50       71.07      7.64 o 
  -8  -8   2       37.23       28.66      4.97 o 
  -7  -8   2       26.58       29.10      3.95 o 
  -6  -8   2       20.03       12.23      3.44 o 
  -5  -8   2       89.14       98.20      6.88 o 
  -4  -8   2      165.23      137.56      8.02 o 
  -3  -8   2       16.13       14.90      3.06 o 
  -2  -8   2      384.40      379.44     12.61 o 
   2  -8   2      129.03      134.50      6.50 o 
   3  -8   2      288.34      280.85     11.08 o 
   4  -8   2      141.82      119.22      7.26 o 
   5  -8   2      228.47      227.36     11.08 o 
   6  -8   2      233.25      218.57     11.85 o 
   7  -8   2       36.01       38.98      5.73 o 
   8  -8   2      117.20      110.05      8.79 o 
   9  -8   2      283.34      297.28     15.67 o 
  10  -8   2       42.31       32.10      6.11 o 
 -11  -7   2       11.70        6.50      3.82 o 
 -10  -7   2       19.29       13.37      4.59 o 
  -9  -7   2      323.66      307.60     15.67 o 
  -8  -7   2      141.91      164.69     10.32 o 
  -7  -7   2      170.67      179.32      7.78 o 
  -6  -7   2       29.24       29.80      4.59 o 
  -5  -7   2      965.82      929.68     27.89 o 
  -4  -7   2       65.09       64.96      5.35 o 
  -3  -7   2      483.65      498.66     15.67 o 
  -2  -7   2      534.72      539.54     16.43 o 
  -1  -7   2      157.02      169.28      6.11 o 
   2  -7   2       24.79       22.16      2.67 o 
   3  -7   2      477.02      483.37     15.67 o 
   4  -7   2      214.33      226.21      9.93 o 
   5  -7   2      126.63      134.89      8.02 o 
   6  -7   2      286.95      267.10     12.61 o 
   7  -7   2      200.90      200.23     11.08 o 
   8  -7   2       34.61       34.77      4.97 o 
   9  -7   2      241.97      233.47     13.37 o 
  10  -7   2       48.56       48.91      6.88 o 
  11  -7   2       42.94       43.56      6.88 o 
 -11  -6   2      112.19      129.92      9.55 o 
 -10  -6   2       74.28       80.63      7.64 o 
  -9  -6   2      179.32      189.53     11.08 o 
  -8  -6   2      178.75      158.58      9.93 o 
  -7  -6   2      136.81      126.56      6.20 o 
  -6  -6   2       27.26       21.02      3.82 o 
  -5  -6   2       58.68       59.23      4.97 o 
  -4  -6   2      215.93      210.93      9.17 o 
  -3  -6   2       94.77       94.76      5.35 o 
  -2  -6   2       42.75       44.32      3.06 o 
  -1  -6   2      167.16      175.77      5.73 o 
   1  -6   2       29.41       35.15      1.91 o 
   2  -6   2      563.45      530.37     15.67 o 
   3  -6   2      416.63      427.58     13.76 o 
   4  -6   2      158.69      153.61      7.64 o 
   5  -6   2      514.79      479.55     17.20 o 
   6  -6   2       54.18       44.71      4.97 o 
   7  -6   2       52.89       60.76      5.73 o 
   8  -6   2      270.75      257.93     12.99 o 
   9  -6   2      486.99      486.05     20.25 o 
  10  -6   2       80.87       86.74      8.02 o 
 -10  -5   2       80.62       72.60      6.88 o 
  -9  -5   2      423.29      415.36     16.81 o 
  -8  -5   2      154.12      155.30      7.45 o 
  -7  -5   2      124.25      134.62      5.93 o 
  -6  -5   2       12.06        7.49      1.91 o 
  -5  -5   2       99.21      104.70      6.50 o 
  -4  -5   2       90.61       87.89      5.35 o 
  -3  -5   2      335.12      379.44     12.23 o 
  -2  -5   2      810.82      807.40     21.40 o 
  -1  -5   2       52.06       45.85      2.29 o 
   2  -5   2      296.10      298.81      9.93 o 
   3  -5   2      155.14      157.43      6.88 o 
   4  -5   2      919.40      916.30     26.37 o 
   5  -5   2      104.43       94.38      6.11 o 
   6  -5   2       16.01       14.90      3.06 o 
   7  -5   2      561.70      578.90     20.25 o 
   8  -5   2      284.23      269.01     12.99 o 
   9  -5   2       98.27       98.20      7.64 o 
  10  -5   2      262.05      252.19     12.99 o 
 -10  -4   2        1.29        0.76      2.29 o 
  -9  -4   2      867.61      920.12     27.89 o 
  -8  -4   2       72.02       65.91      4.05 o 
  -7  -4   2      235.22      206.58      7.16 o 
  -6  -4   2       49.48       40.25      3.10 o 
  -5  -4   2      743.32      826.89     17.93 o 
  -4  -4   2      577.13      593.80     17.96 o 
  -3  -4   2      132.98      172.33      6.88 o 
  -2  -4   2     1448.59     1513.54     37.06 o 
  -1  -4   2     1066.22     1136.88     19.45 o 
   1  -4   2      397.67      517.00     12.99 o 
   2  -4   2      700.80      665.64     18.34 o 
   3  -4   2     1074.22     1159.33     29.80 o 
   4  -4   2      285.13      297.66     11.08 o 
   5  -4   2       22.08       21.02      3.06 o 
   6  -4   2      548.98      579.66     19.11 o 
   7  -4   2       72.44       65.72      5.35 o 
   8  -4   2      383.96      374.47     15.28 o 
   9  -4   2      151.62      163.16      9.55 o 
 -15  -3   2       75.55       73.75      8.79 o 
  -9  -3   2      173.59      154.76      8.02 o 
  -8  -3   2      108.22      100.52      4.32 o 
  -7  -3   2      298.56      265.47     18.72 o 
  -6  -3   2       54.41       73.43      3.64 o 
  -5  -3   2       20.89       26.87      2.28 o 
  -4  -3   2       20.93       24.28      2.01 o 
  -3  -3   2      574.11      666.40     18.34 o 
  -2  -3   2     3640.93     3799.34     90.18 o 
  -1  -3   2      640.93      640.42     16.43 o 
   0  -3   2     7583.45     7903.98    184.94 o 
   1  -3   2     1506.65     1669.46     28.10 o 
   2  -3   2      236.03      236.53      8.02 o 
   3  -3   2      201.93      176.92      6.88 o 
   4  -3   2      300.28      272.45      9.93 o 
   5  -3   2      169.71      178.45      8.02 o 
   6  -3   2      355.05      321.74     12.23 o 
   7  -3   2      457.43      455.31      9.92 o 
   8  -3   2      478.05      478.99     19.87 o 
   9  -3   2      253.86      249.58     17.00 o 
  10  -3   2        2.71        1.15      2.29 o 
  11  -3   2      132.10      147.11      9.55 o 
  12  -3   2      168.05      166.22     11.08 o 
  13  -3   2       24.71       22.93      5.73 o 
  14  -3   2        8.97        6.88      4.97 o 
 -15  -2   2       32.95       30.95      6.88 o 
 -14  -2   2       12.08       12.61      4.97 o 
 -13  -2   2       44.17       46.67      7.64 o 
 -12  -2   2       49.96       57.70      6.50 o 
 -11  -2   2      445.62      447.83     16.05 o 
 -10  -2   2        0.48       -1.53      1.53 o 
  -9  -2   2      603.25      576.99     15.67 o 
  -8  -2   2      327.58      343.53      8.24 o 
  -7  -2   2      104.39      100.17      3.91 o 
  -6  -2   2      713.89      791.11     15.93 o 
  -5  -2   2      396.93      462.81     10.53 o 
  -4  -2   2      884.64      929.83     18.08 o 
  -3  -2   2     1365.65     1426.26     26.32 o 
  -2  -2   2     3363.27     3390.09     81.39 o 
  -1  -2   2      119.17      126.86      4.59 o 
   0  -2   2    10320.29     9477.66    132.43 o 
   1  -2   2       10.65       12.23      0.81 o 
   2  -2   2     2512.18     2454.69     59.23 o 
   3  -2   2      274.81      260.98      8.79 o 
   4  -2   2       46.70       54.80      2.39 o 
   5  -2   2      306.18      344.57      7.81 o 
   6  -2   2      426.84      446.66      7.99 o 
   7  -2   2      550.14      521.69     16.05 o 
   8  -2   2      276.73      280.23      7.70 o 
   9  -2   2       23.24       21.02      3.82 o 
  10  -2   2       51.35       51.20      5.73 o 
  11  -2   2      187.84      177.30     10.70 o 
  12  -2   2       27.47       36.30      6.11 o 
  13  -2   2      108.35      107.40      7.03 o 
  14  -2   2       50.35       64.99      6.21 o 
 -15  -1   2      122.88      151.32     12.61 o 
 -14  -1   2       91.35       94.38      9.55 o 
 -13  -1   2      235.86      213.98     13.37 o 
 -12  -1   2       28.72       26.75      4.97 o 
 -11  -1   2      651.49      638.15     15.67 o 
 -10  -1   2      117.15      148.34      5.94 o 
  -9  -1   2      448.04      435.23     14.90 o 
  -8  -1   2      913.84      997.83     17.96 o 
  -7  -1   2      686.71      643.35     13.50 o 
  -6  -1   2     1451.45     1501.90     21.82 o 
  -5  -1   2      932.32      984.58     32.10 o 
  -4  -1   2      727.77      818.94     15.52 o 
  -3  -1   2     2262.58     2212.01     39.17 o 
  -2  -1   2    18696.17    14931.53    421.09 o 
  -1  -1   2     3444.80     3617.45     83.68 o 
   0  -1   2     1186.24     1255.77     23.56 o 
   1  -1   2     1101.68     1145.17     13.90 o 
   2  -1   2    10238.54     9175.14    111.67 o 
   3  -1   2     4600.34     4689.05     64.56 o 
   4  -1   2     1562.22     1669.05     24.27 o 
   5  -1   2      179.93      189.15      6.03 o 
   6  -1   2      225.70      209.14      4.91 o 
   7  -1   2      175.96      182.40      4.50 o 
   8  -1   2      192.93      185.63      6.62 o 
   9  -1   2      103.93       98.20      7.26 o 
  10  -1   2       67.00       64.58      6.50 o 
  11  -1   2      181.77      175.22      8.11 o 
  12  -1   2       41.97       59.35      5.26 o 
  13  -1   2       11.58       21.78      6.11 o 
  14  -1   2       28.45       20.25      6.50 o 
 -15   0   2       58.09       47.38      8.02 o 
 -14   0   2       28.42       26.75      6.50 o 
 -13   0   2      179.98      183.41     12.61 o 
 -12   0   2        4.57       15.67      4.59 o 
 -11   0   2      324.18      296.14     14.52 o 
 -10   0   2      185.58      192.20     10.70 o 
  -9   0   2      521.07      517.93     10.27 o 
  -8   0   2       54.65       55.75      2.75 o 
  -7   0   2       15.02       20.63      1.61 o 
  -6   0   2     2654.71     2760.83     34.15 o 
  -5   0   2      554.46      598.15      8.59 o 
  -4   0   2      297.16      300.62      4.72 o 
  -3   0   2      442.15      433.38      5.99 o 
  -2   0   2     4084.56     4271.14     50.77 o 
  -1   0   2       25.48       23.77      0.80 o 
   0   0   2     7872.00     6793.63     94.84 o 
   1   0   2        3.78        3.94      0.38 o 
   3   0   2        3.23        4.79      0.72 o 
   4   0   2     3229.82     3857.97     53.59 o 
   5   0   2      568.10      609.52      8.61 o 
   6   0   2     2178.17     2321.97     34.11 o 
   7   0   2     2143.36     1988.53     29.90 o 
   8   0   2       71.09       71.88      2.86 o 
   9   0   2      111.84      110.19      4.63 o 
  10   0   2       19.80       26.51      3.37 o 
  11   0   2      136.99      118.45      9.93 o 
  12   0   2       84.98       73.37      8.79 o 
  13   0   2      105.85       87.89      9.55 o 
  14   0   2        7.44       17.58      6.11 o 
 -15   1   2      122.26      133.36     12.23 o 
 -14   1   2       91.95       97.06      9.93 o 
 -13   1   2      226.09      222.77     14.14 o 
 -12   1   2       29.00       19.87      5.35 o 
 -11   1   2      666.34      637.57     16.62 o 
 -10   1   2      116.81      121.07      6.07 o 
  -9   1   2      455.24      424.24      9.25 o 
  -8   1   2      909.61     1000.08     16.98 o 
  -7   1   2      691.12      642.88     15.44 o 
  -6   1   2     1453.40     1486.01     23.02 o 
  -5   1   2      928.32      981.10     15.66 o 
  -4   1   2      718.01      830.74     13.16 o 
  -3   1   2     2248.26     2281.55     32.20 o 
  -2   1   2    18655.13    15496.66    211.13 o 
  -1   1   2     3435.26     3497.72     59.70 o 
   0   1   2     1220.92     1271.81     14.06 o 
   1   1   2     1105.41     1131.48     11.66 o 
   2   1   2    10232.45     9630.45    346.68 o 
   3   1   2     4595.94     4742.70     77.38 o 
   4   1   2     1566.06     1692.82     30.53 o 
   5   1   2      180.27      190.86      4.76 o 
   6   1   2      226.79      219.35      5.45 o 
   7   1   2      170.66      173.59      5.05 o 
   8   1   2      189.77      185.39      7.28 o 
   9   1   2      100.71       99.14      5.65 o 
  10   1   2       68.15       69.89      5.11 o 
  11   1   2      183.52      190.41      8.48 o 
  12   1   2       42.41       56.21      5.11 o 
  13   1   2       11.22        5.73      4.97 o 
  14   1   2       28.97       18.34      6.88 o 
 -15   2   2       32.89       44.32      8.02 o 
 -14   2   2       11.54       11.64      6.11 o 
 -13   2   2       42.11       50.72     10.51 o 
 -12   2   2       52.58       62.13      7.07 o 
 -11   2   2      442.24      432.62     19.87 o 
 -10   2   2        0.55        1.91      1.43 o 
  -9   2   2      588.47      537.91     11.32 o 
  -8   2   2      327.98      338.04      7.94 o 
  -7   2   2      103.01      106.28      3.89 o 
  -6   2   2      705.48      778.37     13.53 o 
  -5   2   2      406.98      477.32      7.87 o 
  -4   2   2      862.79      915.47     12.97 o 
  -3   2   2     1372.65     1443.37     21.73 o 
  -2   2   2     3436.69     3419.35     41.57 o 
  -1   2   2      127.74      137.08      2.46 o 
   0   2   2    10346.08     9718.91    741.87 o 
   1   2   2       10.19       11.24      1.53 o 
   2   2   2     2530.57     2472.50     30.41 o 
   3   2   2      274.48      275.90      4.77 o 
   4   2   2       55.56       64.06      2.63 o 
   5   2   2      314.31      343.84      7.49 o 
   6   2   2      427.43      421.71      8.96 o 
   7   2   2      543.20      502.91     10.50 o 
   8   2   2      281.30      273.23      9.17 o 
   9   2   2       20.80       26.76      3.21 o 
  10   2   2       51.29       54.76      4.68 o 
  11   2   2      190.27      184.52      8.48 o 
  12   2   2       27.45       23.30      3.91 o 
  13   2   2      104.33      109.17      7.55 o 
  14   2   2       49.04       51.67      5.93 o 
 -15   3   2       77.60       88.15     10.51 o 
 -14   3   2       26.68       28.47      5.16 o 
 -13   3   2      138.43      129.16      7.40 o 
 -12   3   2      138.17      152.10     13.37 o 
 -11   3   2      474.43      439.31     16.81 o 
 -10   3   2      317.66      299.25     11.27 o 
  -9   3   2      179.45      167.13      5.59 o 
  -8   3   2      111.59      100.73      4.11 o 
  -7   3   2      293.07      280.34      9.85 o 
  -6   3   2       63.30       77.24      3.16 o 
  -5   3   2       19.26       21.27      1.46 o 
  -4   3   2       14.95       21.48      1.38 o 
  -3   3   2      572.76      644.60      9.62 o 
  -2   3   2     3612.06     3786.29     63.75 o 
  -1   3   2      641.73      664.49     19.87 o 
   0   3   2     7600.05     7744.54    183.22 o 
   1   3   2     1475.96     1642.45     31.19 o 
   2   3   2      252.42      252.58      5.37 o 
   3   3   2      202.01      174.22      3.64 o 
   4   3   2      304.54      272.31      5.19 o 
   5   3   2      174.17      178.79      4.11 o 
   6   3   2      354.03      332.56      7.78 o 
   7   3   2      450.21      453.94     10.00 o 
   8   3   2      476.77      464.95     10.59 o 
   9   3   2      249.69      236.77      8.92 o 
  10   3   2        2.46        1.78      2.01 o 
  11   3   2      131.85      145.59      7.55 o 
  12   3   2      167.90      177.92      8.78 o 
  13   3   2       26.08       29.37      4.45 o 
  14   3   2        8.15       11.27      3.78 o 
 -14   4   2       55.00       52.40      5.26 o 
 -13   4   2       19.57       15.25      3.48 o 
 -12   4   2       19.05       23.10      3.64 o 
 -11   4   2      246.87      255.46     18.15 o 
 -10   4   2        1.34        3.02      1.57 o 
  -9   4   2      864.72      896.25     16.82 o 
  -8   4   2       70.73       61.28      3.35 o 
  -7   4   2      229.89      210.78      5.15 o 
  -6   4   2       49.92       50.25      2.37 o 
  -5   4   2      743.85      831.48     12.52 o 
  -4   4   2      583.27      575.58      9.15 o 
  -3   4   2      136.93      178.91      4.68 o 
  -2   4   2     1440.83     1460.27     29.83 o 
  -1   4   2     1104.11     1114.69     23.74 o 
   0   4   2     4057.56     4072.86     72.67 o 
   1   4   2      405.70      520.08     13.56 o 
   2   4   2      712.53      680.32     15.88 o 
   3   4   2     1055.09     1123.47     18.46 o 
   4   4   2      280.72      308.84      5.64 o 
   5   4   2       23.55       19.79      1.56 o 
   6   4   2      544.34      577.65     11.44 o 
   7   4   2       76.35       69.13      3.70 o 
   8   4   2      391.20      390.68      9.44 o 
   9   4   2      161.10      170.70     12.04 o 
  10   4   2       65.18       60.02      4.72 o 
  11   4   2       34.80       29.61      4.05 o 
  12   4   2       76.95       84.15      6.21 o 
  13   4   2       60.39       71.17      6.21 o 
 -14   5   2       29.09       40.12      6.88 o 
 -13   5   2       68.16       81.85     10.32 o 
 -12   5   2       42.96       37.22      5.16 o 
 -11   5   2      257.71      282.76      8.33 o 
 -10   5   2       81.79       78.62      5.38 o 
  -9   5   2      421.50      412.56      9.83 o 
  -8   5   2      151.08      149.17      8.49 o 
  -7   5   2      122.06      126.52      3.99 o 
  -6   5   2       11.96       10.17      1.67 o 
  -5   5   2      101.61      109.43      2.96 o 
  -4   5   2       88.23       79.22      3.25 o 
  -3   5   2      347.45      366.80     11.58 o 
  -2   5   2      826.62      779.74     30.95 o 
  -1   5   2       50.96       55.52      5.54 o 
   0   5   2     4510.93     4705.55     84.57 o 
   1   5   2     1056.25     1120.14     24.82 o 
   2   5   2      306.29      335.11     13.76 o 
   3   5   2      153.30      131.74      6.42 o 
   4   5   2      907.34      949.84     24.65 o 
   5   5   2      111.00      110.42      4.23 o 
   6   5   2       15.64       16.48      2.54 o 
   7   5   2      554.11      580.38     15.50 o 
   8   5   2      287.60      280.82     10.10 o 
   9   5   2       95.53       97.98      5.97 o 
  10   5   2      262.63      277.80     14.14 o 
  11   5   2      193.03      205.96     12.61 o 
  12   5   2      128.17      135.27     10.70 o 
  13   5   2       51.88       51.97      7.64 o 
 -13   6   2        9.26       22.54      5.35 o 
 -12   6   2       32.04       33.24      5.73 o 
 -11   6   2      114.56      118.43      7.25 o 
 -10   6   2       79.18       81.67      5.87 o 
  -9   6   2      175.60      181.59      8.08 o 
  -8   6   2      180.07      178.99      8.60 o 
  -7   6   2      133.34      128.57      5.33 o 
  -6   6   2       28.83       24.60      3.75 o 
  -5   6   2       62.74       63.17      3.14 o 
  -4   6   2      208.92      202.79      8.90 o 
  -3   6   2       91.19       81.80     13.56 o 
  -2   6   2       38.22       28.64      3.91 o 
  -1   6   2      169.11      176.32      8.21 o 
   0   6   2     2527.55     2571.99     70.69 o 
   1   6   2       26.98       35.73      3.86 o 
   2   6   2      573.94      553.44     16.24 o 
   3   6   2      426.67      419.51     13.48 o 
   4   6   2      160.49      134.53     10.32 o 
   5   6   2      512.60      513.44     15.34 o 
   6   6   2       56.98       48.92      3.64 o 
   7   6   2       53.85       61.26      4.51 o 
   8   6   2      271.04      263.13     10.00 o 
   9   6   2      478.87      497.39     15.32 o 
  10   6   2       79.13       76.80      7.64 o 
  11   6   2       24.69       16.43      4.97 o 
  12   6   2       93.53       85.59      8.79 o 
 -12   7   2       51.18       53.88      6.88 o 
 -11   7   2       11.04       10.54      3.11 o 
 -10   7   2       20.28       19.05      3.46 o 
  -9   7   2      329.81      339.22     11.36 o 
  -8   7   2      137.07      134.96      6.42 o 
  -7   7   2      172.20      169.14      6.00 o 
  -6   7   2       28.39       29.46      2.15 o 
  -5   7   2      957.13      894.57     24.18 o 
  -4   7   2       64.38       58.74      5.65 o 
  -3   7   2      492.31      448.61     15.39 o 
  -2   7   2      546.71      553.33     17.27 o 
  -1   7   2      159.19      156.44      8.48 o 
   0   7   2      519.47      509.27     24.65 o 
   1   7   2      637.59      621.52     20.44 o 
   2   7   2       23.87       25.23      4.03 o 
   3   7   2      481.40      489.40     15.99 o 
   4   7   2      215.47      203.99     11.85 o 
   5   7   2      120.58      126.37      7.89 o 
   6   7   2      288.83      279.32     17.96 o 
   7   7   2      197.68      180.74     14.52 o 
   8   7   2       32.48       33.54      3.68 o 
   9   7   2      238.06      222.85     10.51 o 
  10   7   2       49.14       59.99      6.50 o 
  11   7   2       44.34       51.20      6.50 o 
 -11   8   2      217.88      222.02      9.89 o 
 -10   8   2       92.66       96.27      6.13 o 
  -9   8   2       70.26       72.38      4.78 o 
  -8   8   2       37.03       37.45      8.02 o 
  -7   8   2       28.08       26.95      4.86 o 
  -6   8   2       23.53       18.44      4.32 o 
  -5   8   2       91.77       98.85      7.82 o 
  -4   8   2      159.83      151.70     12.99 o 
  -3   8   2       14.40       12.45      4.59 o 
  -2   8   2      372.17      355.93     14.29 o 
  -1   8   2       23.44       23.30      4.59 o 
   0   8   2      353.12      351.16     14.14 o 
   1   8   2      110.47      105.17      7.82 o 
   2   8   2      132.68      129.57      8.48 o 
   3   8   2      290.61      291.82     12.66 o 
   4   8   2      144.08      140.21      8.70 o 
   5   8   2      232.91      240.56     11.58 o 
   6   8   2      235.48      229.27     17.20 o 
   7   8   2       35.30       49.29      9.17 o 
   8   8   2      122.97      121.89     13.37 o 
   9   8   2      274.77      273.59     19.87 o 
 -10   9   2      143.51      169.28     16.43 o 
  -9   9   2       69.74       69.93     11.08 o 
  -8   9   2       99.56      107.37     12.99 o 
  -7   9   2       13.93        7.81      3.91 o 
  -6   9   2      114.62      118.14      9.32 o 
  -5   9   2      188.76      197.93     12.23 o 
  -4   9   2      180.88      188.36     14.52 o 
  -3   9   2      103.18      111.93      8.78 o 
  -2   9   2      360.62      368.26     15.76 o 
  -1   9   2       21.34       19.24      8.98 o 
   0   9   2      253.21      288.35     13.75 o 
   1   9   2      198.72      214.08     11.88 o 
   2   9   2       24.26       33.89      5.60 o 
   3   9   2       94.62       97.81      8.32 o 
   4   9   2      202.81      240.67     14.33 o 
   5   9   2       33.30       33.74      5.87 o 
   6   9   2      270.83      278.56     20.25 o 
   7   9   2       65.14       78.72     11.85 o 
   8   9   2       19.62       27.51      8.79 o 
   9   9   2       61.06       56.55     11.46 o 
  -8  10   2       38.34       26.75      8.79 o 
  -7  10   2       33.32       50.44     10.70 o 
  -6  10   2       93.88       92.57     10.51 o 
  -5  10   2       65.64       73.20      8.51 o 
  -4  10   2       86.88       90.18     13.37 o 
  -3  10   2       36.10       41.97      6.74 o 
  -2  10   2      118.22      117.09      9.86 o 
  -1  10   2      386.13      426.18     18.35 o 
   0  10   2       55.31       53.78      7.40 o 
   1  10   2       41.86       49.82      8.60 o 
   2  10   2      170.91      170.42     11.70 o 
   3  10   2       39.83       35.46      9.93 o 
   4  10   2       19.98       14.49      4.84 o 
   5  10   2      169.42      164.31     17.58 o 
   6  10   2      161.60      153.99     17.20 o 
   7  10   2       10.40        6.88      6.88 o 
  -6  11   2       93.09      123.85     11.46 o 
  -5  11   2       55.64       43.73      7.67 o 
  -4  11   2      165.49      177.96     12.97 o 
  -3  11   2      398.82      397.60     19.05 o 
  -2  11   2      104.83      117.15     10.80 o 
  -1  11   2        7.99        8.38      4.68 o 
   0  11   2       30.97       35.26      6.89 o 
   1  11   2       49.63       63.72      8.48 o 
   2  11   2       35.38       35.50      6.89 o 
   3  11   2       15.13        9.13      4.77 o 
   4  11   2       22.65       33.42      7.83 o 
   5  11   2       61.42       61.14     12.99 o 
  -5 -11   3      111.78      110.05      9.55 o 
  -4 -11   3        3.88        2.67      3.44 o 
  -3 -11   3       62.27       65.72      6.88 o 
   3 -11   3       25.36       29.04      4.59 o 
   4 -11   3       45.51       51.20      6.11 o 
  -8 -10   3        1.48       -0.76      3.06 o 
  -7 -10   3        9.69        9.11      3.11 o 
  -6 -10   3       72.68       71.84      7.64 o 
  -5 -10   3      101.08       98.20      8.41 o 
  -4 -10   3       32.36       34.77      5.35 o 
  -3 -10   3      168.37      170.04      9.93 o 
  -2 -10   3       95.52       80.63      6.50 o 
   3 -10   3      180.57      181.50      9.55 o 
   4 -10   3        5.27        3.44      3.06 o 
   5 -10   3       11.45       16.43      4.20 o 
   6 -10   3       64.41       64.19      7.26 o 
 -10  -9   3       18.32       22.16      5.73 o 
  -9  -9   3      119.25      117.31     10.32 o 
  -8  -9   3       88.88      105.46      9.55 o 
  -7  -9   3      346.75      352.69     12.94 o 
  -6  -9   3       66.21       66.49      6.88 o 
  -5  -9   3      172.97      189.53     11.08 o 
  -4  -9   3      297.22      280.47     12.99 o 
  -3  -9   3      140.00      163.93      8.79 o 
  -2  -9   3      236.53      206.34      9.93 o 
   2  -9   3      238.58      238.06      9.93 o 
   3  -9   3       51.05       56.17      4.97 o 
   4  -9   3      186.07      183.41      9.93 o 
   5  -9   3       59.66       63.81      6.11 o 
   6  -9   3        1.47        7.64      3.44 o 
   7  -9   3       95.04       93.62      8.41 o 
   8  -9   3       10.61       16.43      4.59 o 
 -11  -8   3       88.81       93.62      9.17 o 
 -10  -8   3       75.15       73.75      8.41 o 
  -9  -8   3       81.58       89.80      8.79 o 
  -8  -8   3       32.41       45.47      6.11 o 
  -7  -8   3       88.08       89.30      5.97 o 
  -6  -8   3      175.19      176.54     10.70 o 
  -5  -8   3      201.45      194.88     10.70 o 
  -4  -8   3       81.61       74.89      6.11 o 
  -3  -8   3      242.17      253.34     10.70 o 
  -2  -8   3      696.13      686.27     21.02 o 
  -1  -8   3       95.92       99.35      5.35 o 
   2  -8   3      165.27      160.49      7.26 o 
   3  -8   3       46.05       46.24      4.59 o 
   4  -8   3       51.96       47.00      4.97 o 
   5  -8   3      117.99      121.51      8.02 o 
   6  -8   3      121.81      116.16      8.41 o 
   7  -8   3      396.55      386.70     17.20 o 
   8  -8   3      302.72      304.54     15.28 o 
   9  -8   3       52.75       63.43      7.64 o 
  10  -8   3       81.40       79.10      8.79 o 
 -11  -7   3       70.35       85.59      8.41 o 
 -10  -7   3       50.87       44.71      6.11 o 
  -9  -7   3       83.78       90.18      8.41 o 
  -8  -7   3      182.69      176.80      8.32 o 
  -7  -7   3      225.53      231.36      9.08 o 
  -6  -7   3       76.97       70.05      4.94 o 
  -5  -7   3      805.38      747.79     24.07 o 
  -4  -7   3      534.68      492.54     17.58 o 
  -3  -7   3      406.07      418.03     14.14 o 
  -2  -7   3      751.11      756.20     21.40 o 
  -1  -7   3     1770.47     1862.03     45.47 o 
   1  -7   3      502.22      489.10     13.76 o 
   2  -7   3      128.28      133.36      6.50 o 
   3  -7   3       72.55       76.04      5.35 o 
   4  -7   3      145.33      133.36      7.64 o 
   5  -7   3        7.62        3.44      2.29 o 
   6  -7   3       93.69       91.32      6.88 o 
   7  -7   3      390.96      392.81     16.81 o 
   8  -7   3       22.60       22.16      4.59 o 
   9  -7   3       51.98       56.93      6.88 o 
  10  -7   3        0.64        1.15      3.44 o 
 -11  -6   3      369.65      355.75     16.81 o 
 -10  -6   3      146.65      150.17      9.93 o 
  -9  -6   3       46.80       41.27      5.35 o 
  -8  -6   3      101.55      113.67      6.69 o 
  -7  -6   3      438.98      429.25     30.76 o 
  -6  -6   3      689.43      654.86     16.81 o 
  -5  -6   3      436.55      405.80     15.28 o 
  -4  -6   3      604.26      589.22     19.11 o 
  -3  -6   3      646.76      640.04     19.49 o 
  -2  -6   3     2205.79     2202.87     54.26 o 
  -1  -6   3      101.42      101.64      4.59 o 
   1  -6   3      459.18      491.40     13.37 o 
   2  -6   3      232.23      222.01      8.41 o 
   3  -6   3      470.79      524.64     16.43 o 
   4  -6   3      115.48      102.02      6.11 o 
   5  -6   3      191.19      179.21      9.17 o 
   6  -6   3       30.21       33.24      4.20 o 
   7  -6   3      436.84      400.84     16.81 o 
   8  -6   3       66.16       69.54      6.50 o 
   9  -6   3      216.99      206.72     12.23 o 
  10  -6   3      150.26      166.60     11.08 o 
 -10  -5   3      292.98      291.93     13.76 o 
  -9  -5   3      391.84      354.22     15.28 o 
  -8  -5   3     1223.37     1180.04     50.25 o 
  -7  -5   3      767.09      717.65     17.54 o 
  -6  -5   3      186.20      173.42      6.96 o 
  -5  -5   3      220.22      222.91      7.71 o 
  -4  -5   3       64.81       57.32      4.59 o 
  -3  -5   3     1445.85     1515.45     38.59 o 
  -2  -5   3     1362.85     1343.50     34.77 o 
  -1  -5   3      683.49      661.44     17.58 o 
   1  -5   3      232.73      221.24      6.88 o 
   2  -5   3      526.55      525.02     15.28 o 
   3  -5   3      462.24      481.84     14.90 o 
   4  -5   3     1044.65     1086.34     30.19 o 
   5  -5   3      425.39      426.44     15.28 o 
   6  -5   3      369.39      361.86     14.14 o 
   7  -5   3      286.54      259.45     12.23 o 
   8  -5   3      624.06      639.27     22.54 o 
   9  -5   3        1.80        3.06      2.67 o 
  10  -5   3       10.91       18.34      4.20 o 
 -10  -4   3      614.48      629.72     20.63 o 
  -9  -4   3      135.73      111.19      7.64 o 
  -8  -4   3      157.16      157.21      6.20 o 
  -7  -4   3      274.07      259.96     12.61 o 
  -6  -4   3      967.14      959.37     21.05 o 
  -5  -4   3      429.35      415.57     22.54 o 
  -4  -4   3      367.85      363.96      9.90 o 
  -3  -4   3     1657.76     1697.34     43.18 o 
  -2  -4   3      153.63      147.50      6.11 o 
  -1  -4   3     1699.68     1954.88     47.38 o 
   0  -4   3      641.73      596.06     10.54 o 
   1  -4   3     1548.25     1613.66     39.36 o 
   2  -4   3      293.83      280.85      9.17 o 
   3  -4   3      160.80      189.15      7.64 o 
   4  -4   3      228.95      236.15      9.55 o 
   5  -4   3      185.27      188.38      8.79 o 
   6  -4   3     1122.21     1089.40     31.72 o 
   7  -4   3       32.75       34.77      4.20 o 
   8  -4   3       80.04       77.57      6.50 o 
   9  -4   3      449.87      468.47     17.58 o 
  11  -4   3       33.45       30.95      4.97 o 
  12  -4   3        4.41        6.88      4.20 o 
  13  -4   3       23.83       20.63      5.73 o 
  -9  -3   3      415.62      372.07     10.11 o 
  -8  -3   3     1332.97     1343.60     27.13 o 
  -7  -3   3      504.20      487.27     12.15 o 
  -6  -3   3      267.65      305.90      8.48 o 
  -5  -3   3      795.17      837.52     17.66 o 
  -4  -3   3       66.11       60.03      3.21 o 
  -3  -3   3      819.95      770.16     15.99 o 
  -2  -3   3        2.67        3.44      1.15 o 
  -1  -3   3      455.34      432.55     12.61 o 
   0  -3   3     1135.31     1305.12     22.29 o 
   1  -3   3        7.37        4.78      0.81 o 
   2  -3   3      241.31      272.79      6.07 o 
   3  -3   3      977.95     1004.95     26.75 o 
   4  -3   3     1392.69     1464.25     26.06 o 
   5  -3   3      366.11      385.85      6.79 o 
   6  -3   3      186.54      210.53      5.78 o 
   7  -3   3      247.16      246.25     14.14 o 
   8  -3   3      802.54      791.71     18.53 o 
   9  -3   3       33.88       40.31      3.24 o 
  10  -3   3       22.82       14.14      3.82 o 
  11  -3   3        2.93        1.91      3.06 o 
  12  -3   3       39.01       43.56      6.50 o 
  13  -3   3       16.60        8.79      4.97 o 
 -15  -2   3       47.71       56.93      8.02 o 
 -14  -2   3      145.13      169.66     11.85 o 
 -13  -2   3        2.84        2.29      3.44 o 
 -12  -2   3      412.26      412.52     11.75 o 
 -11  -2   3       46.18       38.59      4.59 o 
 -10  -2   3      190.34      189.91      8.41 o 
  -9  -2   3      232.70      243.79     10.32 o 
  -8  -2   3      456.81      445.53     10.50 o 
  -7  -2   3      641.85      705.81     38.98 o 
  -6  -2   3     1871.91     1894.82     34.56 o 
  -5  -2   3     1519.49     1562.07     29.02 o 
  -4  -2   3      154.32      145.08      4.95 o 
  -3  -2   3     4329.80     4411.21     75.76 o 
  -2  -2   3      808.42      795.50     15.88 o 
  -1  -2   3     2781.48     2819.60     67.63 o 
   0  -2   3     1491.28     1559.87     35.78 o 
   1  -2   3      139.00      148.53      3.07 o 
   2  -2   3     2480.79     2511.34     34.56 o 
   3  -2   3       10.32       15.62      1.01 o 
   4  -2   3      638.87      707.03     11.31 o 
   5  -2   3     1456.63     1543.42     22.86 o 
   6  -2   3      723.07      706.92     11.91 o 
   7  -2   3       75.54       80.67      3.78 o 
   8  -2   3      128.01      120.53      4.99 o 
   9  -2   3       47.93       47.76      5.35 o 
  10  -2   3      237.82      228.50     12.61 o 
  11  -2   3       31.98       33.63      5.73 o 
  12  -2   3       30.57       24.07      5.73 o 
  13  -2   3       68.74       68.54      6.07 o 
 -15  -1   3       36.53       37.06      7.26 o 
 -14  -1   3       16.63       17.58      5.35 o 
 -13  -1   3      155.57      164.69     11.46 o 
 -12  -1   3      181.35      186.09     11.08 o 
 -11  -1   3       51.21       63.43      6.11 o 
 -10  -1   3      237.94      263.09      8.11 o 
  -9  -1   3      509.85      516.94     12.02 o 
  -8  -1   3      396.43      386.62      6.47 o 
  -7  -1   3      598.68      612.25     11.55 o 
  -6  -1   3      208.89      224.47      4.69 o 
  -5  -1   3      817.05      905.17     17.51 o 
  -4  -1   3     1263.48     1282.79     23.74 o 
  -3  -1   3      239.65      234.90      8.41 o 
  -2  -1   3     1613.22     1645.69     29.29 o 
  -1  -1   3       48.35       47.18      1.66 o 
   0  -1   3      252.58      267.35      4.79 o 
   1  -1   3     2267.15     2357.27     28.74 o 
   2  -1   3     1037.13     1191.00     17.28 o 
   3  -1   3       10.55       11.07      1.44 o 
   4  -1   3     2299.93     2387.29     34.98 o 
   5  -1   3     1067.59     1077.26     17.13 o 
   6  -1   3      310.06      306.33      7.36 o 
   7  -1   3      518.74      503.70     10.65 o 
   8  -1   3     1228.68     1242.25     25.40 o 
   9  -1   3       26.59       28.28      4.59 o 
  10  -1   3       64.47       63.81      6.88 o 
  11  -1   3       27.16       31.48      4.05 o 
  12  -1   3      462.89      452.47     14.85 o 
  13  -1   3        8.69       12.99      5.35 o 
 -15   0   3       30.94       33.63      7.64 o 
 -14   0   3      194.21      195.64     13.76 o 
 -13   0   3        3.98        0.76      3.44 o 
 -12   0   3      276.46      268.24     14.14 o 
 -11   0   3       68.41       66.49      6.88 o 
 -10   0   3      251.58      255.63     12.23 o 
  -9   0   3      167.99      182.13      5.29 o 
  -8   0   3     2491.82     2530.76     37.50 o 
  -7   0   3      835.61      931.32     15.37 o 
  -6   0   3     3692.55     3815.71     53.97 o 
  -5   0   3     4695.39     4805.84     66.84 o 
  -4   0   3        1.81        2.67      0.66 o 
  -3   0   3     1048.94     1040.99     15.57 o 
  -2   0   3     5530.01     5509.89     83.39 o 
  -1   0   3      192.40      204.39      3.85 o 
   0   0   3     3943.11     4063.79     55.80 o 
   1   0   3       40.68       43.27      1.32 o 
   2   0   3    45992.00    37174.52    513.04 o 
   3   0   3       32.84       34.69      1.32 o 
   4   0   3      738.03      799.32     17.73 o 
   5   0   3      148.18      141.27      3.54 o 
   6   0   3      881.71      868.06     18.51 o 
   7   0   3      823.99      829.17     18.51 o 
   8   0   3      194.97      172.27      5.06 o 
   9   0   3       51.75       54.78      3.55 o 
  10   0   3      689.58      700.96     18.15 o 
  11   0   3       52.69       54.26      7.26 o 
  12   0   3        2.92       -0.76      3.82 o 
  13   0   3      125.71      111.19     11.46 o 
 -15   1   3       33.68       36.68      7.64 o 
 -14   1   3       18.68       21.02      5.73 o 
 -13   1   3      152.55      158.96     11.85 o 
 -12   1   3      182.31      180.74     11.85 o 
 -11   1   3       51.66       47.60      4.30 o 
 -10   1   3      240.53      241.48      6.97 o 
  -9   1   3      518.49      524.48     10.88 o 
  -8   1   3      400.24      372.03     12.19 o 
  -7   1   3      604.06      606.36     11.32 o 
  -6   1   3      228.34      244.17      5.66 o 
  -5   1   3      812.79      923.09     14.99 o 
  -4   1   3     1252.14     1298.15     19.70 o 
  -3   1   3      234.13      231.17      4.76 o 
  -2   1   3     1590.40     1628.01     24.07 o 
  -1   1   3       50.25       43.93      1.98 o 
   0   1   3      247.52      257.76      4.99 o 
   1   1   3     2253.07     2347.07     25.36 o 
   2   1   3     1027.72     1164.14     12.32 o 
   3   1   3       11.69       13.00      0.84 o 
   4   1   3     2298.15     2390.73     24.43 o 
   5   1   3     1076.42     1109.23     13.14 o 
   6   1   3      314.12      312.77      7.10 o 
   7   1   3      525.48      491.61     15.86 o 
   8   1   3     1236.26     1217.20     26.20 o 
   9   1   3       26.69       22.24      3.44 o 
  10   1   3       63.11       71.32     12.23 o 
  11   1   3       26.43       30.90      4.03 o 
  12   1   3      463.14      457.60     21.02 o 
  13   1   3        8.64       11.85      5.73 o 
 -15   2   3       48.03       51.20      8.41 o 
 -14   2   3      139.25      130.11      7.97 o 
 -13   2   3        2.41        1.36      2.39 o 
 -12   2   3      412.63      395.01     12.97 o 
 -11   2   3       49.89       50.92      4.32 o 
 -10   2   3      193.37      206.07      6.39 o 
  -9   2   3      224.49      215.51      6.47 o 
  -8   2   3      456.87      457.69     17.49 o 
  -7   2   3      623.22      703.53     13.08 o 
  -6   2   3     1866.79     1888.41     29.54 o 
  -5   2   3     1503.00     1555.70     29.29 o 
  -4   2   3      154.04      151.97      3.52 o 
  -3   2   3     4326.06     4431.81     53.90 o 
  -2   2   3      821.60      806.01     11.19 o 
  -1   2   3     2808.86     2831.81     34.77 o 
   0   2   3     1504.38     1542.25     19.76 o 
   1   2   3      152.91      161.64      3.39 o 
   2   2   3     2485.39     2447.65     30.74 o 
   3   2   3        9.87       15.37      1.12 o 
   4   2   3      626.14      691.26     10.17 o 
   5   2   3     1440.29     1513.18     24.12 o 
   6   2   3      707.71      676.91     12.94 o 
   7   2   3       74.22       80.75      7.27 o 
   8   2   3      131.39      134.37     10.70 o 
   9   2   3       51.03       39.76      4.03 o 
  10   2   3      239.32      254.94     21.40 o 
  11   2   3       31.48       38.06      4.45 o 
  12   2   3       30.47       26.10      4.30 o 
  13   2   3       67.11       45.14      6.88 o 
 -15   3   3       20.55       13.45      4.03 o 
 -14   3   3        8.26        9.22      3.21 o 
 -13   3   3       78.11       72.69      5.65 o 
 -12   3   3        7.41        7.64      2.56 o 
 -11   3   3        3.46        4.52      1.82 o 
 -10   3   3      378.53      369.42     11.60 o 
  -9   3   3      419.99      400.17     10.20 o 
  -8   3   3     1337.86     1320.71     22.20 o 
  -7   3   3      500.08      488.00      9.99 o 
  -6   3   3      257.64      302.89      6.53 o 
  -5   3   3      786.78      818.66     12.45 o 
  -4   3   3       59.79       61.41      2.23 o 
  -3   3   3      798.46      753.06     11.09 o 
  -2   3   3        2.96        2.91      0.57 o 
  -1   3   3      472.60      440.48      6.70 o 
   0   3   3     1143.34     1293.83     35.54 o 
   1   3   3        6.04        2.67      0.98 o 
   2   3   3      243.91      266.18     12.42 o 
   3   3   3      980.62      997.53     13.86 o 
   4   3   3     1384.91     1410.74     19.23 o 
   5   3   3      365.51      378.43      6.82 o 
   6   3   3      179.17      209.02      6.09 o 
   7   3   3      257.56      252.06      7.05 o 
   8   3   3      809.75      803.88     19.05 o 
   9   3   3       34.64       33.59      3.64 o 
  10   3   3       24.47       21.70      3.48 o 
  11   3   3        2.50        3.10      2.39 o 
  12   3   3       41.30       32.34      6.88 o 
  13   3   3       17.36       19.40      4.05 o 
 -14   4   3      121.09      119.90      7.55 o 
 -13   4   3      253.01      240.80     10.00 o 
 -12   4   3      227.41      213.66      9.05 o 
 -11   4   3      244.95      236.79      7.48 o 
 -10   4   3      610.70      579.36     12.64 o 
  -9   4   3      128.78      121.44      4.88 o 
  -8   4   3      158.36      161.10      5.31 o 
  -7   4   3      278.82      261.71      6.02 o 
  -6   4   3      969.99      995.05     14.89 o 
  -5   4   3      451.49      432.98      7.68 o 
  -4   4   3      377.85      377.83      7.83 o 
  -3   4   3     1645.20     1676.13     26.41 o 
  -2   4   3      151.58      142.28      2.94 o 
  -1   4   3     1744.47     1926.33     37.78 o 
   0   4   3      640.46      612.77     14.91 o 
   1   4   3     1536.21     1613.80     31.95 o 
   2   4   3      299.38      275.82      8.63 o 
   3   4   3      169.00      185.86      9.93 o 
   4   4   3      229.35      245.92      4.87 o 
   5   4   3      176.43      179.94      4.31 o 
   6   4   3     1118.30     1107.93     19.03 o 
   7   4   3       32.84       40.28      3.37 o 
   8   4   3       82.30       76.50      4.07 o 
   9   4   3      448.80      418.87     23.31 o 
  10   4   3       65.13       73.65      5.26 o 
  11   4   3       33.19       35.40      4.32 o 
  12   4   3        3.99        2.67      2.66 o 
  13   4   3       23.56       26.07      5.35 o 
 -14   5   3        2.24        1.53      3.82 o 
 -13   5   3      114.04      112.08     16.62 o 
 -12   5   3      108.42      103.94     19.87 o 
 -11   5   3       52.93       52.48      3.85 o 
 -10   5   3      285.15      290.60      8.33 o 
  -9   5   3      381.35      382.85      9.33 o 
  -8   5   3     1226.29     1226.41     18.46 o 
  -7   5   3      769.12      726.95     19.30 o 
  -6   5   3      195.01      188.77      4.62 o 
  -5   5   3      210.68      204.01      4.58 o 
  -4   5   3       74.58       68.91      4.62 o 
  -3   5   3     1417.07     1462.60     23.65 o 
  -2   5   3     1373.82     1343.35     29.00 o 
  -1   5   3      689.11      659.61     17.08 o 
   0   5   3       16.87       27.71      5.16 o 
   1   5   3      226.73      214.39      8.32 o 
   2   5   3      522.39      533.98     14.47 o 
   3   5   3      468.37      469.14     13.27 o 
   4   5   3     1033.71     1079.99     24.32 o 
   5   5   3      425.78      434.40      9.65 o 
   6   5   3      364.85      341.20     23.12 o 
   7   5   3      294.23      274.20      9.82 o 
   8   5   3      626.69      633.12     17.46 o 
   9   5   3        1.73        3.82      3.06 o 
  10   5   3       11.16        3.44      3.44 o 
  11   5   3       13.49       17.96      4.97 o 
  12   5   3      116.81      118.07     10.32 o 
 -13   6   3       63.12       63.05      7.64 o 
 -12   6   3      145.48      165.07     11.08 o 
 -11   6   3      363.99      364.84     12.83 o 
 -10   6   3      140.97      137.54      7.34 o 
  -9   6   3       49.65       57.56      9.36 o 
  -8   6   3      101.21      103.42      6.25 o 
  -7   6   3      438.59      431.50     10.57 o 
  -6   6   3      704.31      682.62     14.04 o 
  -5   6   3      439.13      403.86     10.81 o 
  -4   6   3      604.05      568.59     16.85 o 
  -3   6   3      664.67      638.56     24.26 o 
  -2   6   3     2196.30     2145.59     44.40 o 
  -1   6   3      107.66      107.63      6.52 o 
   0   6   3      608.74      540.49     15.83 o 
   1   6   3      463.49      494.40     14.91 o 
   2   6   3      234.78      213.27      9.08 o 
   3   6   3      471.13      530.66     15.56 o 
   4   6   3      109.12       97.86      6.14 o 
   5   6   3      192.22      198.32      8.63 o 
   6   6   3       32.58       37.83      6.88 o 
   7   6   3      437.18      424.97     12.72 o 
   8   6   3       69.51       75.95      5.44 o 
   9   6   3      213.90      200.61     11.46 o 
  10   6   3      146.77      149.79     10.32 o 
  11   6   3       15.23       17.20      4.59 o 
  12   6   3       16.85       15.28      5.35 o 
 -12   7   3       14.42       12.50      3.46 o 
 -11   7   3       66.62       68.21      5.78 o 
 -10   7   3       49.49       44.30      4.45 o 
  -9   7   3       84.09       86.95      5.79 o 
  -8   7   3      183.58      195.47      6.95 o 
  -7   7   3      225.90      228.25      7.20 o 
  -6   7   3       76.69       73.73      6.22 o 
  -5   7   3      777.58      701.54     20.78 o 
  -4   7   3      539.12      512.04     19.11 o 
  -3   7   3      403.56      386.31     14.17 o 
  -2   7   3      744.98      707.86     20.61 o 
  -1   7   3     1748.01     1795.05     40.07 o 
   0   7   3       55.93       61.60      5.60 o 
   1   7   3      500.30      468.74     24.07 o 
   2   7   3      123.20      131.96      7.89 o 
   3   7   3       80.75       82.29      6.42 o 
   4   7   3      150.33      143.54     13.56 o 
   5   7   3        8.50        9.12      3.25 o 
   6   7   3       94.10      102.41     11.46 o 
   7   7   3      399.40      373.32     21.78 o 
   8   7   3       24.06       24.84      7.26 o 
   9   7   3       52.24       51.42      4.86 o 
  10   7   3        0.65        4.59      3.44 o 
  11   7   3       19.00       14.14      4.59 o 
 -11   8   3       87.10       92.87      6.42 o 
 -10   8   3       73.05       78.62      9.55 o 
  -9   8   3       79.97       83.29     10.13 o 
  -8   8   3       32.26       42.23      5.80 o 
  -7   8   3       87.53       89.22      9.36 o 
  -6   8   3      181.99      181.21     10.40 o 
  -5   8   3      208.22      194.22     14.33 o 
  -4   8   3       87.07       82.81      7.16 o 
  -3   8   3      253.57      249.52     11.85 o 
  -2   8   3      704.03      673.05     20.99 o 
  -1   8   3       98.79       93.41      7.67 o 
   0   8   3      200.56      198.69     10.44 o 
   1   8   3       79.20       94.47      7.51 o 
   2   8   3      169.10      138.84      9.74 o 
   3   8   3       46.49       39.59      5.42 o 
   4   8   3       48.03       47.78      8.41 o 
   5   8   3      114.63      115.78     12.99 o 
   6   8   3      114.64      121.89     13.76 o 
   7   8   3      399.55      418.79     24.84 o 
   8   8   3      302.26      301.10     21.40 o 
   9   8   3       50.53       60.76     11.08 o 
 -10   9   3       18.23       22.54      8.02 o 
  -9   9   3      121.78      118.84     13.76 o 
  -8   9   3       87.79      123.42     13.76 o 
  -7   9   3      350.83      369.40     15.93 o 
  -6   9   3       66.25       72.27      7.51 o 
  -5   9   3      172.61      178.22     20.25 o 
  -4   9   3      293.41      285.68     13.75 o 
  -3   9   3      140.02      148.47     11.85 o 
  -2   9   3      230.55      235.56     12.27 o 
  -1   9   3      121.52      125.89     15.09 o 
   0   9   3        0.33        1.60      2.94 o 
   1   9   3       36.50       39.19      5.97 o 
   2   9   3      233.99      240.60     12.51 o 
   3   9   3       53.31       50.44      6.42 o 
   4   9   3      189.91      186.29     11.09 o 
   5   9   3       57.58       64.96     11.46 o 
   6   9   3        1.36        9.93      6.50 o 
   7   9   3       92.59       85.59     12.99 o 
   8   9   3        9.32       16.81      8.02 o 
  -8  10   3        1.47       -1.91      4.59 o 
  -7  10   3        9.11        2.56      7.07 o 
  -6  10   3       72.84       82.24     10.51 o 
  -5  10   3      100.45       93.99      9.36 o 
  -4  10   3       30.90       32.78      6.47 o 
  -3  10   3      168.54      180.90     11.97 o 
  -2  10   3       95.76       81.73     21.02 o 
  -1  10   3        7.61       12.69      4.30 o 
   0  10   3      314.11      311.75     15.64 o 
   1  10   3       36.00       34.07      6.31 o 
   2  10   3       59.71       59.53      7.55 o 
   3  10   3      181.56      182.43     33.24 o 
   4  10   3        5.31       -1.35      3.21 o 
   5  10   3       11.73       11.85      7.26 o 
   6  10   3       64.72       49.29     11.85 o 
   7  10   3       50.95       52.35     12.23 o 
  -6  11   3       55.14       66.54      9.17 o 
  -5  11   3      112.39      118.02     11.08 o 
  -4  11   3        4.83        3.04      4.13 o 
  -3  11   3       60.37       62.05      8.60 o 
  -2  11   3        4.23        4.59      4.32 o 
  -1  11   3       14.77       17.07      5.38 o 
   0  11   3       47.99       38.58      7.16 o 
   1  11   3        6.87        4.73      4.50 o 
   2  11   3       63.21       68.70      8.63 o 
   3  11   3       25.39       40.29      7.51 o 
   4  11   3       45.15       43.56     11.85 o 
  -6 -11   4       91.30      103.17     13.37 o 
  -5 -11   4       18.60        4.97      3.82 o 
  -4 -11   4      165.17      202.14     12.61 o 
  -3 -11   4      151.97      163.54     10.70 o 
  -2 -11   4       78.37       81.77      7.64 o 
   3 -11   4      187.34      204.05     11.46 o 
  -8 -10   4       40.15       41.27      6.88 o 
  -7 -10   4       27.95       27.79      4.59 o 
  -6 -10   4      171.23      202.02     12.61 o 
  -5 -10   4      102.16      111.96      9.17 o 
  -4 -10   4       39.07       43.18      5.73 o 
  -3 -10   4        3.04        3.82      3.06 o 
  -2 -10   4      103.00      109.67      8.02 o 
   3 -10   4       86.44      110.05      7.64 o 
   4 -10   4       50.55       51.20      5.73 o 
   5 -10   4       79.48       76.04      7.26 o 
   6 -10   4       36.84       45.09      6.50 o 
 -10  -9   4        7.66       10.32      4.59 o 
  -9  -9   4       52.40       55.41      7.64 o 
  -8  -9   4      144.88      149.27      8.53 o 
  -7  -9   4      268.43      282.36     19.49 o 
  -6  -9   4       21.19       11.93      3.21 o 
  -5  -9   4        5.37        8.79      3.44 o 
  -4  -9   4      172.39      163.54      9.93 o 
  -3  -9   4      109.57      116.93      8.02 o 
  -2  -9   4      131.62      128.39      7.64 o 
  -1  -9   4       33.38       33.24      3.82 o 
   2  -9   4      219.05      231.94      9.93 o 
   3  -9   4      133.55      132.21      8.02 o 
   4  -9   4       16.29       10.70      3.06 o 
   5  -9   4       65.92       67.63      6.50 o 
   6  -9   4       93.68       93.24      8.02 o 
   7  -9   4      104.67       98.58      8.79 o 
   8  -9   4       64.91       63.81      7.64 o 
 -11  -8   4       52.22       60.37      8.02 o 
 -10  -8   4      182.16      203.67     12.99 o 
  -9  -8   4      110.65      122.28      9.93 o 
  -8  -8   4      110.88      113.37      7.16 o 
  -7  -8   4      108.77       99.57      6.61 o 
  -6  -8   4       49.89       51.20      7.07 o 
  -5  -8   4       17.61       22.93      4.20 o 
  -4  -8   4        7.22        9.93      3.06 o 
  -3  -8   4        2.06        1.53      1.91 o 
  -2  -8   4      222.65      218.19      9.93 o 
  -1  -8   4      290.94      315.62     11.46 o 
   2  -8   4      111.76      120.37      6.50 o 
   3  -8   4       55.01       58.85      5.35 o 
   4  -8   4      102.66       94.38      6.88 o 
   5  -8   4      333.31      322.88     14.52 o 
   6  -8   4      148.27      137.94      9.17 o 
   7  -8   4      125.81      100.11      8.79 o 
   8  -8   4      264.37      270.15     14.52 o 
   9  -8   4        4.14        5.73      3.82 o 
 -11  -7   4      118.98      124.19     10.32 o 
 -10  -7   4       51.36       45.09      6.50 o 
  -9  -7   4       67.58       71.07      7.26 o 
  -8  -7   4        9.47        5.89      3.06 o 
  -7  -7   4      178.44      168.41      7.89 o 
  -6  -7   4       17.75       21.53      3.25 o 
  -5  -7   4       91.47       97.44      7.26 o 
  -4  -7   4      345.67      323.65     13.76 o 
  -3  -7   4      362.86      353.84     13.76 o 
  -2  -7   4       89.49      105.84      6.11 o 
  -1  -7   4      712.11      704.61     20.25 o 
   0  -7   4       30.09       33.63      3.06 o 
   1  -7   4      444.07      440.57     13.37 o 
   2  -7   4       89.81       85.98      5.35 o 
   3  -7   4      165.61      177.68      8.41 o 
   4  -7   4       85.20       92.09      6.11 o 
   5  -7   4      330.50      324.03     13.76 o 
   6  -7   4       61.99       67.25      6.11 o 
   7  -7   4       81.03       75.66      7.26 o 
   8  -7   4      123.35      122.28      9.17 o 
   9  -7   4       77.56       79.48      8.02 o 
  10  -7   4        5.62        1.53      3.44 o 
 -11  -6   4      141.39      134.50      9.55 o 
 -10  -6   4       93.11       85.59      8.02 o 
  -9  -6   4       71.97       72.98      6.88 o 
  -8  -6   4      131.80      139.85     11.65 o 
  -7  -6   4      497.65      493.59     42.41 o 
  -6  -6   4       86.93       73.14      4.86 o 
  -5  -6   4      394.47      406.52     12.02 o 
  -4  -6   4      258.00      231.18     10.32 o 
  -3  -6   4       26.15       32.86      3.82 o 
  -2  -6   4      868.98      846.38     23.69 o 
  -1  -6   4      471.09      425.67     12.99 o 
   0  -6   4       16.38       25.22      2.29 o 
   1  -6   4       53.04       55.79      2.11 o 
   2  -6   4      930.45      985.08     27.13 o 
   3  -6   4      409.14      414.21     14.14 o 
   4  -6   4      580.78      541.83     18.72 o 
   5  -6   4      307.97      306.84     12.99 o 
   6  -6   4       65.82       74.89      6.11 o 
   7  -6   4      379.70      337.02     14.90 o 
   8  -6   4       88.81       82.54      7.26 o 
   9  -6   4       27.63       26.75      4.97 o 
  10  -6   4      241.30      273.59     14.52 o 
 -10  -5   4      201.70      169.28     10.32 o 
  -9  -5   4       59.28       54.14     10.32 o 
  -8  -5   4       86.10       83.67      5.11 o 
  -7  -5   4      166.62      164.67      7.07 o 
  -6  -5   4       37.63       31.54      3.31 o 
  -5  -5   4      178.08      176.38      6.79 o 
  -4  -5   4      411.84      409.99     13.76 o 
  -3  -5   4       65.43       67.63      4.97 o 
  -2  -5   4      634.65      681.31     19.87 o 
  -1  -5   4       76.28       93.62      4.97 o 
   0  -5   4      638.43      598.39     16.43 o 
   1  -5   4      923.92      910.94     13.49 o 
   2  -5   4      962.48      970.95     26.37 o 
   3  -5   4       63.58       65.34      4.59 o 
   4  -5   4      221.46      234.62      9.93 o 
   5  -5   4      324.73      305.69     12.61 o 
   6  -5   4      396.57      385.55     14.90 o 
   7  -5   4       84.31       84.83      6.88 o 
   8  -5   4       95.21      102.02      7.64 o 
   9  -5   4      231.92      262.89     13.37 o 
  10  -5   4      140.47      152.08      9.93 o 
 -10  -4   4      108.49      106.99      7.26 o 
  -9  -4   4      939.02      966.39     21.05 o 
  -8  -4   4       66.72       66.94      4.30 o 
  -7  -4   4      801.79      805.39     18.47 o 
  -6  -4   4      473.26      457.31     12.35 o 
  -5  -4   4      368.88      351.05     10.06 o 
  -4  -4   4      291.89      292.57     12.99 o 
  -3  -4   4      594.53      714.43     15.67 o 
  -2  -4   4     1820.58     1765.36     45.85 o 
  -1  -4   4      154.03      130.68      5.73 o 
   0  -4   4      206.14      214.36      7.26 o 
   1  -4   4      495.39      586.33      9.33 o 
   2  -4   4     1605.59     1645.68     20.13 o 
   3  -4   4      770.34      789.61     12.05 o 
   4  -4   4      398.79      428.53     19.11 o 
   5  -4   4       24.20       28.75      4.20 o 
   6  -4   4      161.66      177.23      5.60 o 
   7  -4   4       73.05       71.59     11.08 o 
   8  -4   4      319.21      331.97     13.18 o 
   9  -4   4       69.32       79.85      6.69 o 
  10  -4   4      127.92      124.95      8.79 o 
  11  -4   4       74.76       73.75      7.64 o 
  12  -4   4       12.35        5.35      4.20 o 
  -9  -3   4       97.40       98.17      6.11 o 
  -8  -3   4       19.05       16.55      2.29 o 
  -7  -3   4        3.13        4.33      1.55 o 
  -6  -3   4      115.51      132.10     21.78 o 
  -5  -3   4      387.29      384.07     10.06 o 
  -4  -3   4      147.53      148.46      5.92 o 
  -3  -3   4      521.88      537.85     12.46 o 
  -2  -3   4     3573.97     3848.46     66.80 o 
  -1  -3   4     2046.27     2163.90     53.50 o 
   0  -3   4     6329.38     6540.76    129.91 o 
   1  -3   4      265.01      254.14      4.84 o 
   2  -3   4     1257.66     1289.42     19.11 o 
   3  -3   4       13.67       14.08      1.36 o 
   4  -3   4       21.17       19.39      1.91 o 
   5  -3   4      628.69      655.98     12.49 o 
   6  -3   4       88.60       85.43      4.03 o 
   7  -3   4      149.29      151.62      5.53 o 
   8  -3   4      322.81      313.47      9.05 o 
   9  -3   4      148.10      131.45      8.79 o 
  10  -3   4       71.36       86.36      7.64 o 
  11  -3   4       62.77       56.55      6.88 o 
  12  -3   4       63.96       64.58      7.64 o 
  13  -3   4       66.02       57.32      8.41 o 
 -15  -2   4        3.51       -1.15      4.59 o 
 -14  -2   4       77.15       83.30      8.79 o 
 -13  -2   4      190.05      200.61     11.85 o 
 -12  -2   4       48.26       55.60      4.05 o 
 -11  -2   4       42.57       39.74      4.59 o 
 -10  -2   4       14.98       16.43      2.67 o 
  -9  -2   4      801.69      788.68     24.07 o 
  -8  -2   4        0.54        2.29      3.82 o 
  -7  -2   4      843.67      853.20     17.35 o 
  -6  -2   4     2702.68     2773.34     55.60 o 
  -5  -2   4       94.93      101.43     10.51 o 
  -4  -2   4      264.32      287.35     10.32 o 
  -3  -2   4      194.84      194.32      5.97 o 
  -2  -2   4     4140.59     4047.52     70.75 o 
  -1  -2   4        7.45        9.43      1.27 o 
   0  -2   4      107.64      119.73      2.91 o 
   1  -2   4       70.35       72.67      2.87 o 
   2  -2   4     1860.45     1886.74     27.06 o 
   3  -2   4       19.83       19.88      1.32 o 
   4  -2   4       88.85       97.94      3.01 o 
   5  -2   4       26.73       26.17      1.76 o 
   6  -2   4      388.22      380.14     11.36 o 
   7  -2   4       31.34       30.27      2.87 o 
   8  -2   4       51.05       49.74      4.97 o 
   9  -2   4      124.56      105.46      8.02 o 
  10  -2   4      201.15      203.28     12.23 o 
  11  -2   4      107.54      104.32      9.17 o 
  12  -2   4       34.02       37.06      6.88 o 
  13  -2   4       50.06       45.17      5.40 o 
 -15  -1   4      266.68      296.14     16.81 o 
 -14  -1   4       65.92       86.74      8.79 o 
 -13  -1   4       20.64       24.46      5.35 o 
 -12  -1   4       16.53       17.58      4.59 o 
 -11  -1   4      689.28      623.61     21.78 o 
 -10  -1   4        5.80        4.01      1.62 o 
  -9  -1   4      277.76      284.42      7.69 o 
  -8  -1   4      927.00      989.42     17.28 o 
  -7  -1   4       50.29       65.61      2.41 o 
  -6  -1   4      779.89      935.10     14.63 o 
  -5  -1   4     1268.93     1296.18     27.32 o 
  -4  -1   4     3430.02     3467.26     81.20 o 
  -3  -1   4      103.07      113.85      5.35 o 
  -2  -1   4     1644.49     1709.13     26.58 o 
  -1  -1   4     1231.08     1203.35     17.95 o 
   0  -1   4     8929.53     8396.42    203.66 o 
   1  -1   4      846.24      899.98     12.16 o 
   2  -1   4      674.17      723.30     10.20 o 
   3  -1   4      350.89      400.21      6.44 o 
   4  -1   4    10426.23    10773.35    125.75 o 
   5  -1   4     2492.18     2557.49     32.09 o 
   6  -1   4      581.26      591.09      9.28 o 
   7  -1   4      184.48      186.25      5.55 o 
   8  -1   4      135.68      121.85     11.27 o 
   9  -1   4       48.72       50.44      6.11 o 
  10  -1   4        3.89        6.88      3.82 o 
  11  -1   4       64.64       59.88     13.37 o 
  12  -1   4      237.05      243.45     10.80 o 
  13  -1   4       16.27       21.02      6.50 o 
 -15   0   4        0.54       -3.44      3.44 o 
 -14   0   4      140.59      151.32     11.85 o 
 -13   0   4      173.86      157.05     11.46 o 
 -12   0   4       20.48       25.98      4.97 o 
 -11   0   4       28.18       37.06      5.35 o 
 -10   0   4       12.71       12.33      2.28 o 
  -9   0   4      660.38      641.58     12.35 o 
  -8   0   4     1441.12     1515.14     23.82 o 
  -7   0   4      729.37      711.97     12.56 o 
  -6   0   4     2968.61     3258.15     46.61 o 
  -5   0   4      756.29      754.78     12.48 o 
  -4   0   4      567.20      632.82     10.55 o 
  -3   0   4        4.27        6.17      0.83 o 
  -2   0   4     2118.27     2176.31     30.78 o 
  -1   0   4        1.12        1.19      0.49 o 
   0   0   4       90.26      110.25      3.64 o 
   1   0   4       11.12       13.47      0.94 o 
   2   0   4      374.67      570.55      8.34 o 
   3   0   4      140.78      141.98      3.21 o 
   4   0   4     3925.44     4388.24     53.15 o 
   5   0   4        6.56       12.48      3.55 o 
   6   0   4      125.71       93.61      3.15 o 
   7   0   4        0.33        0.45      1.47 o 
   8   0   4      225.57      212.47      7.29 o 
   9   0   4      323.15      283.57     19.99 o 
  10   0   4      289.42      318.88     11.34 o 
  11   0   4       82.58       94.76      9.55 o 
  12   0   4        3.66        1.91      4.20 o 
  13   0   4      172.24      153.23     13.37 o 
 -15   1   4      258.45      262.13     16.43 o 
 -14   1   4       65.78       73.75      8.79 o 
 -13   1   4       20.20       14.52      4.59 o 
 -12   1   4       16.62        8.41      3.82 o 
 -11   1   4      673.86      611.47     16.21 o 
 -10   1   4        5.68        2.98      1.91 o 
  -9   1   4      283.89      290.49      7.35 o 
  -8   1   4      920.57      991.73     17.13 o 
  -7   1   4       48.46       67.89      3.16 o 
  -6   1   4      782.92      926.44     15.65 o 
  -5   1   4     1272.61     1330.13     20.50 o 
  -4   1   4     3477.94     3569.71     52.78 o 
  -3   1   4      103.43      106.58      3.07 o 
  -2   1   4     1636.95     1678.33     21.88 o 
  -1   1   4     1230.71     1205.94     18.54 o 
   0   1   4     8890.92     8375.51    110.62 o 
   1   1   4      836.19      893.54     10.85 o 
   2   1   4      674.25      720.52      7.68 o 
   3   1   4      350.22      398.52      7.85 o 
   4   1   4    10416.95    10562.32    118.25 o 
   5   1   4     2487.44     2541.14     26.34 o 
   6   1   4      583.03      593.46      7.96 o 
   7   1   4      185.48      199.93      7.55 o 
   8   1   4      134.28      112.61      6.88 o 
   9   1   4       49.07       55.09      4.57 o 
  10   1   4        3.95        4.08      2.56 o 
  11   1   4       64.48       62.14      5.38 o 
  12   1   4      237.30      254.72     11.07 o 
  13   1   4       15.62       14.15      3.95 o 
 -15   2   4        3.90       -1.53      4.20 o 
 -14   2   4       77.82       89.41      9.55 o 
 -13   2   4      197.80      202.44      9.19 o 
 -12   2   4       45.78       45.24      4.45 o 
 -11   2   4       46.67       51.83      5.73 o 
 -10   2   4       14.44       12.82      2.12 o 
  -9   2   4      799.39      730.75     14.41 o 
  -8   2   4        0.61       -1.09      1.34 o 
  -7   2   4      817.01      822.44     14.83 o 
  -6   2   4     2697.48     2813.50     41.24 o 
  -5   2   4       92.21       96.06      4.30 o 
  -4   2   4      268.18      296.87      6.27 o 
  -3   2   4      192.95      195.40      4.15 o 
  -2   2   4     4159.28     4140.70     58.18 o 
  -1   2   4        6.51        5.70      0.68 o 
   0   2   4      103.88      115.05      2.24 o 
   1   2   4       72.69       75.27      2.02 o 
   2   2   4     1853.32     1867.88     19.33 o 
   3   2   4       22.67       25.99      1.45 o 
   4   2   4       83.41       92.94      2.81 o 
   5   2   4       26.14       26.03      2.18 o 
   6   2   4      381.10      374.64      8.88 o 
   7   2   4       30.17       37.61      3.48 o 
   8   2   4       53.16       49.87      4.30 o 
   9   2   4      123.53      119.71      7.64 o 
  10   2   4      202.81      225.05      9.57 o 
  11   2   4      109.68      111.51     14.90 o 
  12   2   4       33.27       34.27      4.72 o 
  13   2   4       50.37       40.60      5.38 o 
 -15   3   4      210.74      276.40     11.62 o 
 -14   3   4       18.64       25.87      6.88 o 
 -13   3   4      174.92      171.81      8.38 o 
 -12   3   4       79.71       76.49     11.65 o 
 -11   3   4      402.59      367.17      9.55 o 
 -10   3   4      103.37       91.49      5.19 o 
  -9   3   4       99.41      107.04      4.55 o 
  -8   3   4       18.62       17.06      2.12 o 
  -7   3   4        3.14        3.27      1.30 o 
  -6   3   4      113.27      126.39      3.81 o 
  -5   3   4      383.36      360.74      6.92 o 
  -4   3   4      173.85      173.11      8.60 o 
  -3   3   4      532.29      547.23      9.65 o 
  -2   3   4     3551.31     3798.76     46.97 o 
  -1   3   4     2030.29     2181.11     27.90 o 
   0   3   4     6281.32     6255.67     89.76 o 
   1   3   4      272.45      252.59      7.71 o 
   2   3   4     1268.39     1299.23     25.83 o 
   3   3   4       13.57       14.25      1.71 o 
   4   3   4       27.51       24.71      1.71 o 
   5   3   4      637.53      647.72     10.34 o 
   6   3   4       92.59       89.50      4.79 o 
   7   3   4      152.17      157.24      7.79 o 
   8   3   4      318.44      293.85     10.89 o 
   9   3   4      145.30      168.88      7.55 o 
  10   3   4       72.50       73.17      5.53 o 
  11   3   4       64.92       62.83      5.53 o 
  12   3   4       64.61       52.88      5.49 o 
  13   3   4       65.75       74.50      6.62 o 
 -15   4   4       12.69        8.73      3.37 o 
 -14   4   4       57.71       47.43      5.13 o 
 -13   4   4      135.17      143.24      7.57 o 
 -12   4   4       24.61       21.56      4.78 o 
 -11   4   4      135.25      140.27      5.70 o 
 -10   4   4      107.86      101.63      5.49 o 
  -9   4   4      950.58      931.73     18.77 o 
  -8   4   4       67.62       77.14      3.70 o 
  -7   4   4      800.86      812.76     14.01 o 
  -6   4   4      473.79      482.27      8.83 o 
  -5   4   4      375.56      372.73      7.04 o 
  -4   4   4      296.98      296.30      5.82 o 
  -3   4   4      585.73      676.67     10.29 o 
  -2   4   4     1821.49     1813.41     23.87 o 
  -1   4   4      149.10      110.20      5.60 o 
   0   4   4      198.76      201.98      7.61 o 
   1   4   4      504.15      575.35     14.58 o 
   2   4   4     1593.08     1588.63     32.57 o 
   3   4   4      779.55      756.69     17.78 o 
   4   4   4      392.74      404.23      7.10 o 
   5   4   4       24.03       30.91      2.21 o 
   6   4   4      157.25      177.71      6.13 o 
   7   4   4       64.71       66.18      3.80 o 
   8   4   4      321.46      333.07     10.53 o 
   9   4   4       65.84       62.23      4.86 o 
  10   4   4      130.18      131.34      7.03 o 
  11   4   4       79.48       97.79      6.48 o 
  12   4   4       11.93       16.43      5.35 o 
 -14   5   4        4.48        9.80      5.54 o 
 -13   5   4       94.22       89.80      6.07 o 
 -12   5   4       60.38       58.56      5.79 o 
 -11   5   4      258.14      252.24      7.89 o 
 -10   5   4      203.35      186.94      6.69 o 
  -9   5   4       57.57       54.41      3.55 o 
  -8   5   4       87.00       86.01      4.30 o 
  -7   5   4      165.97      167.84      4.70 o 
  -6   5   4       38.79       37.95      3.20 o 
  -5   5   4      172.03      169.43      6.13 o 
  -4   5   4      395.29      396.89      9.15 o 
  -3   5   4       70.59       77.38      2.93 o 
  -2   5   4      625.36      674.26     17.73 o 
  -1   5   4       73.29       88.70      5.42 o 
   0   5   4      655.47      606.72     16.10 o 
   1   5   4      908.99      851.47     20.95 o 
   2   5   4      969.11      972.19     33.24 o 
   3   5   4       61.60       62.95      6.69 o 
   4   5   4      229.52      234.04      8.81 o 
   5   5   4      330.60      292.32     16.43 o 
   6   5   4      400.39      385.79     11.84 o 
   7   5   4       83.96       82.14     14.71 o 
   8   5   4       90.79       86.67      5.86 o 
   9   5   4      228.92      222.77     12.99 o 
  10   5   4      142.20      135.27     10.32 o 
  11   5   4       11.06        8.79      4.20 o 
  12   5   4      267.44      259.07     16.05 o 
 -13   6   4      160.65      149.02     11.46 o 
 -12   6   4       11.30        7.17      2.83 o 
 -11   6   4      148.62      136.47      7.61 o 
 -10   6   4       91.30       83.29      5.78 o 
  -9   6   4       73.22       70.43      4.49 o 
  -8   6   4      133.57      118.47      7.21 o 
  -7   6   4      493.88      499.27     11.74 o 
  -6   6   4       89.08       79.68      4.01 o 
  -5   6   4      389.49      410.60      9.87 o 
  -4   6   4      261.32      231.03      6.45 o 
  -3   6   4       24.93       28.79      3.75 o 
  -2   6   4      848.20      796.52     20.99 o 
  -1   6   4      463.75      396.18     14.14 o 
   0   6   4       14.37       22.85      3.58 o 
   1   6   4       50.29       41.40      4.31 o 
   2   6   4      927.55     1016.82     24.70 o 
   3   6   4      404.85      418.61     18.34 o 
   4   6   4      581.79      621.11     17.24 o 
   5   6   4      311.42      311.42     18.34 o 
   6   6   4       67.10       52.35      8.41 o 
   7   6   4      365.20      336.64     19.87 o 
   8   6   4       91.90      102.08      6.36 o 
   9   6   4       26.53       18.34      4.59 o 
  10   6   4      239.06      270.15     14.52 o 
  11   6   4      176.76      173.48     11.85 o 
 -12   7   4      189.78      177.75      9.27 o 
 -11   7   4      122.02      130.83      7.61 o 
 -10   7   4       51.93       53.38      4.94 o 
  -9   7   4       68.80       72.60      5.37 o 
  -8   7   4        7.29        5.94      3.91 o 
  -7   7   4      179.26      158.57      5.87 o 
  -6   7   4       18.79       20.16      2.09 o 
  -5   7   4       95.88       95.56      7.64 o 
  -4   7   4      346.11      339.32     13.21 o 
  -3   7   4      376.39      379.98     24.26 o 
  -2   7   4       86.55       95.26      7.45 o 
  -1   7   4      720.02      707.34     20.29 o 
   0   7   4       31.38       36.94      4.68 o 
   1   7   4      437.50      428.75     14.91 o 
   2   7   4       91.33       82.15      6.33 o 
   3   7   4      168.48      153.00      8.63 o 
   4   7   4       88.16      100.71      7.16 o 
   5   7   4      328.64      329.76     20.25 o 
   6   7   4       63.54       55.02      9.17 o 
   7   7   4       79.71       98.58     11.85 o 
   8   7   4      122.83      106.99     12.61 o 
 -11   8   4       52.15       53.96      5.09 o 
 -10   8   4      178.56      184.45      8.39 o 
  -9   8   4      111.60      109.36      5.99 o 
  -8   8   4      109.46      123.85      6.32 o 
  -7   8   4      105.13      103.68      8.11 o 
  -6   8   4       50.51       48.14      6.04 o 
  -5   8   4       16.33       17.28      8.79 o 
  -4   8   4        6.48        9.02      3.44 o 
  -3   8   4        2.30       -0.98      2.39 o 
  -2   8   4      211.28      205.12     10.72 o 
  -1   8   4      289.63      291.15     12.89 o 
   0   8   4       40.66       42.17      5.42 o 
   1   8   4       39.06       47.50      8.98 o 
   2   8   4      112.30      108.99      8.60 o 
   3   8   4       60.90       57.96      6.24 o 
   4   8   4      102.45      109.36      8.16 o 
   5   8   4      334.53      337.40     22.16 o 
   6   8   4      153.53      172.71     16.43 o 
   7   8   4      124.95      140.23     15.28 o 
   8   8   4      264.85      283.53     21.02 o 
 -10   9   4        8.22       11.85      6.88 o 
  -9   9   4       51.64       43.56      9.17 o 
  -8   9   4      146.46      141.10     10.26 o 
  -7   9   4      268.16      261.76     34.58 o 
  -6   9   4       20.91        9.00      3.75 o 
  -5   9   4        5.08        4.76      3.48 o 
  -4   9   4      172.43      154.05     10.44 o 
  -3   9   4      110.46      129.96      9.57 o 
  -2   9   4      133.54      141.43      9.99 o 
  -1   9   4       30.91       43.20      6.20 o 
   0   9   4      319.64      320.45     14.52 o 
   1   9   4       36.01       50.89      6.52 o 
   2   9   4      219.66      233.30     12.46 o 
   3   9   4      135.23      134.68      9.82 o 
   4   9   4       16.75       19.53      5.54 o 
   5   9   4       66.49       77.95     12.61 o 
   6   9   4       94.78      107.76     14.52 o 
   7   9   4      102.18      111.96     14.90 o 
   8   9   4       62.86       58.08     12.23 o 
  -8  10   4       38.56       27.51      8.41 o 
  -7  10   4       27.39       25.04      5.93 o 
  -6  10   4      171.68      195.64     24.84 o 
  -5  10   4      101.45      115.92     10.00 o 
  -4  10   4       39.16       37.27      6.69 o 
  -3  10   4        2.40        4.59      3.78 o 
  -2  10   4      104.97      127.45     10.34 o 
  -1  10   4      121.82      137.85     10.61 o 
   0  10   4       29.89       37.06      6.52 o 
   1  10   4      247.82      233.24     14.52 o 
   2  10   4       50.58       47.71      7.13 o 
   3  10   4       84.41      100.77      9.41 o 
   4  10   4       49.71       57.32     12.23 o 
   5  10   4       79.89       90.94     14.52 o 
   6  10   4       39.45       47.76     11.46 o 
  -6  11   4       95.93      106.71     10.54 o 
  -5  11   4       18.33       10.29      5.22 o 
  -4  11   4      162.25      194.35     13.75 o 
  -3  11   4      153.73      152.31     12.27 o 
  -2  11   4       79.18      106.49     10.32 o 
  -1  11   4       45.07       53.64      7.98 o 
   0  11   4      178.63      165.88     32.67 o 
   1  11   4        7.37        6.56      6.50 o 
   2  11   4        9.71       18.85      5.77 o 
   3  11   4      187.48      199.47     13.58 o 
  -5 -11   5       96.33       92.22      7.42 o 
  -4 -11   5       48.57       50.06      6.88 o 
  -3 -11   5       66.03       80.24      8.02 o 
  -2 -11   5       47.48       54.64      6.50 o 
  -8 -10   5        6.79        3.46      2.89 o 
  -7 -10   5       28.93       32.55      5.73 o 
  -6 -10   5       33.19       43.21      5.42 o 
  -5 -10   5        6.35        6.30      3.11 o 
  -4 -10   5       53.27       66.11      7.26 o 
  -3 -10   5       61.99       56.17      6.11 o 
  -2 -10   5       67.85       69.93      6.50 o 
  -1 -10   5      168.42      187.23     10.32 o 
   2 -10   5      135.89      131.83      8.41 o 
   3 -10   5       64.62       61.52      6.11 o 
   4 -10   5        4.84        4.97      3.06 o 
   5 -10   5       72.76       72.60      7.26 o 
 -10  -9   5        9.69        9.93      4.97 o 
  -9  -9   5        5.38        4.20      3.82 o 
  -8  -9   5       68.70       82.41      7.26 o 
  -7  -9   5      256.49      280.94     27.13 o 
  -6  -9   5       88.42      105.05      7.25 o 
  -5  -9   5      135.27      150.02     21.02 o 
  -4  -9   5       79.06       68.78      6.88 o 
  -3  -9   5      208.72      224.68     11.46 o 
  -2  -9   5      276.79      276.27     12.61 o 
  -1  -9   5       23.89       24.46      3.82 o 
   2  -9   5       61.51       67.25      5.35 o 
   3  -9   5       27.75       25.98      4.20 o 
   4  -9   5      188.79      193.73     10.32 o 
   5  -9   5       46.89       59.23      6.50 o 
   6  -9   5       37.11       38.98      5.73 o 
   7  -9   5       61.19       53.11      6.88 o 
 -11  -8   5       10.83        8.02      4.59 o 
 -10  -8   5       51.78       56.17      7.26 o 
  -9  -8   5      369.71      362.24     17.58 o 
  -8  -8   5       74.22       84.27      6.42 o 
  -7  -8   5       64.31       67.67      5.60 o 
  -6  -8   5       45.88       50.05      4.94 o 
  -5  -8   5      354.75      342.54     12.11 o 
  -4  -8   5       89.44       81.77      6.88 o 
  -3  -8   5       91.48       97.06      6.88 o 
  -2  -8   5      277.98      260.60     11.46 o 
  -1  -8   5      140.36      145.97      8.02 o 
   0  -8   5      703.44      722.19     21.78 o 
   1  -8   5       23.08       25.22      3.06 o 
   2  -8   5      541.60      508.97     17.20 o 
   3  -8   5      239.09      238.82     11.08 o 
   4  -8   5       49.58       50.06      4.97 o 
   5  -8   5      215.06      214.75     11.46 o 
   6  -8   5       67.71       67.63      6.88 o 
   7  -8   5       12.25       11.08      3.82 o 
   8  -8   5       63.18       57.70      7.26 o 
   9  -8   5       41.24       48.91      6.88 o 
 -11  -7   5       44.91       48.53      6.50 o 
 -10  -7   5       29.81       30.57      5.73 o 
  -9  -7   5       26.29       30.89      5.35 o 
  -8  -7   5      166.99      172.88      8.26 o 
  -7  -7   5      399.64      405.42     13.27 o 
  -6  -7   5      256.25      263.28      9.90 o 
  -5  -7   5       37.01       36.64      3.95 o 
  -4  -7   5      286.55      285.44     12.61 o 
  -3  -7   5     1108.09     1063.80     30.95 o 
  -2  -7   5      345.55      347.72     13.37 o 
  -1  -7   5       15.87       15.67      2.67 o 
   0  -7   5      240.97      243.41      9.93 o 
   1  -7   5      807.67      779.84     19.30 o 
   2  -7   5       67.36       61.52      4.97 o 
   3  -7   5      211.16      217.80      9.93 o 
   4  -7   5      130.20      136.41      7.64 o 
   5  -7   5       51.82       59.99      5.73 o 
   6  -7   5        6.81        2.67      2.29 o 
   7  -7   5      106.96      103.93      8.41 o 
   8  -7   5       29.56       40.89      6.11 o 
   9  -7   5       60.60       53.88      6.88 o 
  10  -7   5        3.90        4.97      3.82 o 
 -11  -6   5        8.32        9.93      3.82 o 
 -10  -6   5        6.81        9.93      3.82 o 
  -9  -6   5      484.57      476.69     29.61 o 
  -8  -6   5        7.30       10.85      2.54 o 
  -7  -6   5      538.08      517.05     14.85 o 
  -6  -6   5      540.30      504.87     17.77 o 
  -5  -6   5     1873.71     1826.28     37.03 o 
  -4  -6   5      760.65      746.36     18.16 o 
  -3  -6   5      123.03      124.57      7.26 o 
  -2  -6   5      202.09      215.51      9.17 o 
  -1  -6   5      289.52      302.63     11.08 o 
   0  -6   5     1714.08     1744.97     30.50 o 
   1  -6   5       36.39       39.95      2.28 o 
   2  -6   5     1769.70     1776.86     31.60 o 
   3  -6   5      908.24      888.03     26.37 o 
   4  -6   5       51.14       55.79      4.97 o 
   5  -6   5      331.24      309.13     12.99 o 
   6  -6   5      145.21      146.73      9.17 o 
   7  -6   5        0.73        0.00      2.29 o 
   8  -6   5        4.82        1.91      2.67 o 
   9  -6   5       77.85       75.28      7.64 o 
  10  -6   5        3.84       -1.15      3.06 o 
 -10  -5   5      191.02      211.69     11.08 o 
  -9  -5   5      116.47      119.16      6.31 o 
  -8  -5   5      743.35      733.26     18.34 o 
  -7  -5   5      728.72      711.43     17.62 o 
  -6  -5   5     1232.46     1195.53     25.83 o 
  -5  -5   5      354.37      332.28     10.27 o 
  -4  -5   5       98.48      122.94      5.69 o 
  -3  -5   5      934.69      938.57     21.16 o 
  -2  -5   5      108.94      119.98      6.50 o 
  -1  -5   5      163.06      191.06      8.02 o 
   0  -5   5      485.48      498.70     10.06 o 
   1  -5   5      103.20      118.76      3.78 o 
   2  -5   5      839.44      869.81     16.87 o 
   3  -5   5       25.42       33.05      2.28 o 
   4  -5   5      368.43      374.17      8.98 o 
   5  -5   5      399.69      404.04     27.13 o 
   6  -5   5       85.51       79.65      4.03 o 
   7  -5   5      312.84      318.30     14.14 o 
   8  -5   5      294.80      277.03     13.37 o 
   9  -5   5       58.61       62.28      6.88 o 
  10  -5   5      314.34      338.93     15.67 o 
  11  -5   5        7.02        4.97      4.20 o 
 -10  -4   5      231.60      235.45     16.05 o 
  -9  -4   5      539.32      547.33     14.56 o 
  -8  -4   5      230.58      203.21      7.89 o 
  -7  -4   5      860.18      858.53     19.67 o 
  -6  -4   5      857.70      847.00     19.52 o 
  -5  -4   5     1235.80     1141.01     24.36 o 
  -4  -4   5      607.96      648.13     15.12 o 
  -3  -4   5      934.67     1001.88     21.49 o 
  -2  -4   5      375.70      382.29     10.28 o 
  -1  -4   5     1417.50     1528.83     39.36 o 
   0  -4   5      115.32      134.39      3.86 o 
   1  -4   5       96.89      110.18      3.82 o 
   2  -4   5     1076.75     1006.06     15.87 o 
   3  -4   5     1495.31     1608.35     23.96 o 
   4  -4   5      547.30      550.93     12.00 o 
   5  -4   5      251.51      277.41      7.67 o 
   6  -4   5     1271.21     1280.33     25.79 o 
   7  -4   5      138.11      139.17      6.11 o 
   8  -4   5      248.94      241.49     18.72 o 
   9  -4   5       56.79       55.70      4.78 o 
  10  -4   5       15.89       20.63      4.59 o 
  11  -4   5       13.82        5.35      4.20 o 
  12  -4   5       28.63       36.68      6.88 o 
 -10  -3   5      488.90      484.90     18.72 o 
  -9  -3   5       23.87       23.54      2.66 o 
  -8  -3   5     1254.50     1262.79     25.48 o 
  -7  -3   5      990.26      983.10     21.26 o 
  -6  -3   5      716.92      690.88     18.34 o 
  -5  -3   5      634.28      626.54     15.48 o 
  -4  -3   5     1125.63     1256.72     42.99 o 
  -3  -3   5     1571.05     1615.58     31.26 o 
  -2  -3   5      907.50     1021.38     28.28 o 
  -1  -3   5      162.46      202.45      6.61 o 
   0  -3   5      242.64      224.08      4.95 o 
   1  -3   5      134.53      122.13      3.29 o 
   2  -3   5      457.85      457.07      9.44 o 
   3  -3   5      152.98      168.31      4.26 o 
   4  -3   5      499.85      488.77      9.26 o 
   5  -3   5      138.38      135.96      5.11 o 
   6  -3   5      166.64      163.01      5.94 o 
   7  -3   5      262.43      247.39      7.97 o 
   8  -3   5       78.46       70.79      4.32 o 
   9  -3   5       41.05       42.03      5.35 o 
  10  -3   5      305.36      282.76     15.28 o 
  11  -3   5       49.71       37.45      6.50 o 
  12  -3   5       30.76       27.89      6.50 o 
 -15  -2   5      152.42      176.15     12.61 o 
 -14  -2   5       74.84       72.98      8.02 o 
 -13  -2   5       19.22       11.85      4.20 o 
 -12  -2   5       37.70       46.62      5.35 o 
 -11  -2   5      115.38      100.26      4.78 o 
 -10  -2   5      957.50      959.10     29.80 o 
  -9  -2   5      350.97      354.22     14.90 o 
  -8  -2   5       51.35       54.23      3.18 o 
  -7  -2   5      785.38      777.66     42.03 o 
  -6  -2   5      538.92      541.36     12.56 o 
  -5  -2   5      108.53       96.80     13.95 o 
  -4  -2   5       34.00       45.86      4.78 o 
  -3  -2   5      323.59      301.10     10.70 o 
  -2  -2   5     1473.84     1546.87     29.09 o 
  -1  -2   5     3859.73     4054.59     56.34 o 
   0  -2   5      227.75      251.99      5.41 o 
   1  -2   5       92.31       93.67      2.58 o 
   2  -2   5     3008.02     3106.35     37.91 o 
   3  -2   5       31.48       34.05      2.37 o 
   4  -2   5      670.98      647.00     10.11 o 
   5  -2   5       71.81       74.98      3.17 o 
   6  -2   5      306.10      285.07      5.96 o 
   7  -2   5      939.01      949.81     19.97 o 
   8  -2   5      185.37      214.36     11.46 o 
   9  -2   5        0.49        1.15      2.67 o 
  10  -2   5       12.92       18.34      4.59 o 
  11  -2   5       39.01       36.30      6.50 o 
  12  -2   5       84.34       85.49      5.58 o 
 -15  -1   5       16.64       14.14      5.73 o 
 -14  -1   5       36.55       39.74      6.50 o 
 -13  -1   5       13.65       19.87      4.97 o 
 -12  -1   5      132.40      137.56      9.55 o 
 -11  -1   5      572.92      586.16     20.25 o 
 -10  -1   5      104.35      107.74      5.26 o 
  -9  -1   5      106.58      116.94      5.22 o 
  -8  -1   5      654.24      611.51     15.64 o 
  -7  -1   5     2172.12     2275.04     40.25 o 
  -6  -1   5      490.43      572.46      7.26 o 
  -5  -1   5     1080.30     1149.68     14.89 o 
  -4  -1   5      294.33      317.80      4.90 o 
  -3  -1   5      608.29      632.90      8.77 o 
  -2  -1   5      959.81      954.97     21.72 o 
  -1  -1   5      648.99      610.72     10.44 o 
   0  -1   5      588.11      633.83     12.42 o 
   1  -1   5        3.41        3.09      1.00 o 
   2  -1   5      301.97      302.23      5.57 o 
   3  -1   5      476.59      533.58      8.48 o 
   4  -1   5     1439.19     1474.04     19.62 o 
   5  -1   5      507.58      507.42      8.60 o 
   6  -1   5      666.06      696.16     16.38 o 
   7  -1   5      114.32      117.65      4.60 o 
   8  -1   5      297.23      283.72      9.73 o 
   9  -1   5       51.37       39.74      5.73 o 
  10  -1   5      459.92      429.64     12.48 o 
  11  -1   5      169.60      184.26      9.19 o 
  12  -1   5        7.53        6.22      3.37 o 
 -15   0   5       54.37       89.03      9.93 o 
 -14   0   5        3.85        3.44      3.44 o 
 -13   0   5       43.23       48.53      6.88 o 
 -12   0   5      311.26      298.05     14.90 o 
 -11   0   5        0.21       -1.34      1.62 o 
 -10   0   5      881.62      880.91     19.99 o 
  -9   0   5      182.60      178.64      7.70 o 
  -8   0   5      292.06      300.66      8.99 o 
  -7   0   5      715.43      748.80     17.53 o 
  -6   0   5     2047.73     2066.98     30.93 o 
  -5   0   5       17.09       17.72      1.86 o 
  -4   0   5        1.80        2.31      0.99 o 
  -3   0   5      904.24      887.19     12.01 o 
  -2   0   5      612.48      606.91      9.98 o 
  -1   0   5      111.44      110.47      6.69 o 
   0   0   5      330.15      380.45      7.09 o 
   1   0   5       21.08       14.40      1.24 o 
   2   0   5    12054.30    12405.38    146.19 o 
   3   0   5        8.50       15.45      1.16 o 
   4   0   5     7413.27     7798.42     93.03 o 
   5   0   5      235.34      240.74      4.74 o 
   6   0   5        0.64        0.15      2.10 o 
   7   0   5       16.33       21.11      3.22 o 
   8   0   5      593.04      580.83     10.45 o 
   9   0   5        0.38       -0.23      1.08 o 
  10   0   5       93.56       91.19      6.30 o 
  11   0   5       37.21       37.06      6.88 o 
  12   0   5      196.06      187.62     14.14 o 
 -15   1   5       17.30       22.93      6.50 o 
 -14   1   5       35.69       31.72      6.50 o 
 -13   1   5       12.75       10.32      4.59 o 
 -12   1   5      135.68      143.67     10.32 o 
 -11   1   5      561.53      536.62     11.99 o 
 -10   1   5      103.12      106.74      4.56 o 
  -9   1   5      109.09      119.19      9.00 o 
  -8   1   5      660.25      589.02     15.53 o 
  -7   1   5     2191.71     2224.17     34.10 o 
  -6   1   5      483.23      574.40     13.31 o 
  -5   1   5     1101.51     1171.49     18.65 o 
  -4   1   5      300.37      327.12      6.72 o 
  -3   1   5      599.73      621.78     10.84 o 
  -2   1   5      974.69      988.77     15.55 o 
  -1   1   5      652.47      639.38      8.16 o 
   0   1   5      587.86      611.05      8.17 o 
   1   1   5        3.93        2.80      0.66 o 
   2   1   5      323.96      325.13      4.26 o 
   3   1   5      471.58      533.90      6.32 o 
   4   1   5     1451.31     1458.28     16.16 o 
   5   1   5      504.29      504.90      6.94 o 
   6   1   5      672.94      721.25     12.92 o 
   7   1   5      116.34      128.72      6.50 o 
   8   1   5      297.70      274.54      9.99 o 
   9   1   5       52.14       42.82      4.30 o 
  10   1   5      460.93      453.11     20.06 o 
  11   1   5      168.22      177.58     11.27 o 
  12   1   5        7.60        8.14      4.20 o 
  13   1   5        0.09       -1.34      2.87 o 
 -15   2   5      154.01      155.52     12.23 o 
 -14   2   5       74.00       68.78      8.41 o 
 -13   2   5       20.53       26.36      3.91 o 
 -12   2   5       36.19       30.41      3.78 o 
 -11   2   5      115.97       99.11      5.19 o 
 -10   2   5      968.07      946.92     21.90 o 
  -9   2   5      344.67      359.45      8.87 o 
  -8   2   5       54.41       60.93      4.27 o 
  -7   2   5      787.06      804.98     14.54 o 
  -6   2   5      538.44      516.87     10.33 o 
  -5   2   5      107.22       95.05      3.44 o 
  -4   2   5       36.66       46.46      2.11 o 
  -3   2   5      302.31      295.18      5.67 o 
  -2   2   5     1479.06     1522.83     20.50 o 
  -1   2   5     3836.33     4005.13     49.53 o 
   0   2   5      228.87      260.28      4.91 o 
   1   2   5       87.22       85.89      1.92 o 
   2   2   5     3007.76     3012.58     33.77 o 
   3   2   5       27.71       32.37      1.14 o 
   4   2   5      679.04      660.09     10.21 o 
   5   2   5       70.82       67.82      4.64 o 
   6   2   5      312.01      280.76      7.43 o 
   7   2   5      934.00      913.20     21.35 o 
   8   2   5      176.00      195.61      8.24 o 
   9   2   5        0.53        2.67      2.11 o 
  10   2   5       12.82       12.51      3.21 o 
  11   2   5       39.92       41.45      9.74 o 
  12   2   5       82.95      105.32      7.43 o 
  13   2   5       24.40       18.58      4.57 o 
 -15   3   5        1.58       -1.72      2.66 o 
 -14   3   5       57.61       64.13      5.65 o 
 -13   3   5       86.74       77.18      5.80 o 
 -12   3   5       53.62       52.21      3.89 o 
 -11   3   5      219.16      220.03      7.55 o 
 -10   3   5      474.34      466.39     15.80 o 
  -9   3   5       23.74       25.35      3.57 o 
  -8   3   5     1248.87     1226.58     23.51 o 
  -7   3   5     1001.24     1002.26     17.52 o 
  -6   3   5      726.14      709.66     11.75 o 
  -5   3   5      630.15      623.34     16.33 o 
  -4   3   5     1112.47     1251.74     17.81 o 
  -3   3   5     1610.72     1636.57     24.72 o 
  -2   3   5      916.50     1025.62     16.09 o 
  -1   3   5      172.64      221.33      3.65 o 
   0   3   5      247.44      224.91      5.69 o 
   1   3   5      145.09      128.34      5.50 o 
   2   3   5      457.08      449.04      8.93 o 
   3   3   5      148.93      156.20      4.49 o 
   4   3   5      499.95      497.48      8.46 o 
   5   3   5      145.06      143.05      5.01 o 
   6   3   5      173.02      171.63      5.79 o 
   7   3   5      266.11      259.07      9.05 o 
   8   3   5       77.66       84.08      5.40 o 
   9   3   5       42.87       46.25      4.59 o 
  10   3   5      305.68      344.89     12.16 o 
  11   3   5       48.92       42.56      5.73 o 
  12   3   5       29.92       32.76      4.84 o 
 -15   4   5       95.19      118.56      7.55 o 
 -14   4   5       10.14        8.89      3.10 o 
 -13   4   5       76.28       89.72      6.21 o 
 -12   4   5      119.65      112.68      9.02 o 
 -11   4   5      279.90      289.71      8.51 o 
 -10   4   5      235.43      229.48      9.77 o 
  -9   4   5      562.22      573.93     12.29 o 
  -8   4   5      239.88      219.57      6.88 o 
  -7   4   5      856.08      860.02     13.96 o 
  -6   4   5      873.83      849.74     13.62 o 
  -5   4   5     1236.80     1150.65     16.95 o 
  -4   4   5      611.15      623.17     10.28 o 
  -3   4   5      946.53     1023.49     14.69 o 
  -2   4   5      372.82      369.41      6.69 o 
  -1   4   5     1409.07     1513.96     20.14 o 
   0   4   5      113.99      119.11     20.83 o 
   1   4   5       97.48      112.14      6.88 o 
   2   4   5     1071.59     1015.58     24.84 o 
   3   4   5     1475.55     1594.53     46.04 o 
   4   4   5      549.89      539.24     10.15 o 
   5   4   5      242.70      278.17      6.90 o 
   6   4   5     1282.76     1360.18     22.72 o 
   7   4   5      133.89      143.45      6.79 o 
   8   4   5      242.58      231.50      8.75 o 
   9   4   5       55.67       45.09      4.32 o 
  10   4   5       14.80        9.55      4.20 o 
  11   4   5       12.95        6.88      4.20 o 
  12   4   5       28.21       26.37      6.11 o 
 -14   5   5      206.41      213.22     14.14 o 
 -13   5   5       57.68       51.74      4.99 o 
 -12   5   5       43.76       33.81      3.40 o 
 -11   5   5       74.05       65.17      4.91 o 
 -10   5   5      190.82      197.23      6.65 o 
  -9   5   5      116.59      108.98      4.69 o 
  -8   5   5      736.42      741.01     12.89 o 
  -7   5   5      710.79      683.88     11.97 o 
  -6   5   5     1229.43     1178.08     17.77 o 
  -5   5   5      347.73      332.94      6.60 o 
  -4   5   5       96.89      108.25      7.05 o 
  -3   5   5      965.37      964.89     14.28 o 
  -2   5   5      110.81      122.76      6.61 o 
  -1   5   5      164.47      163.01      7.53 o 
   0   5   5      494.80      494.51     17.20 o 
   1   5   5      112.25      131.23      6.69 o 
   2   5   5      834.09      858.26     20.72 o 
   3   5   5       25.57       29.15      3.46 o 
   4   5   5      362.45      374.32     11.75 o 
   5   5   5      404.82      426.05     20.63 o 
   6   5   5       81.88       81.01      9.17 o 
   7   5   5      318.20      295.96     10.74 o 
   8   5   5      290.70      271.30     13.76 o 
   9   5   5       61.08       77.19      7.64 o 
  10   5   5      313.45      360.33     17.58 o 
  11   5   5        6.77        8.02      4.59 o 
 -13   6   5       55.42       57.70      7.64 o 
 -12   6   5       36.89       29.92      4.39 o 
 -11   6   5        7.98        5.35      4.20 o 
 -10   6   5        7.67        7.07      2.70 o 
  -9   6   5      484.56      467.69     18.64 o 
  -8   6   5       10.13        7.37      2.12 o 
  -7   6   5      535.79      508.41     12.24 o 
  -6   6   5      553.46      524.84     11.93 o 
  -5   6   5     1869.98     1824.76     30.25 o 
  -4   6   5      758.33      715.55     15.46 o 
  -3   6   5      124.35      129.71      7.53 o 
  -2   6   5      198.89      195.80      9.18 o 
  -1   6   5      303.68      307.77     11.57 o 
   0   6   5     1710.08     1724.13     37.30 o 
   1   6   5       35.13       33.24      4.03 o 
   2   6   5     1782.00     1732.40     37.64 o 
   3   6   5      905.11      929.63     33.82 o 
   4   6   5       51.11       54.23      5.02 o 
   5   6   5      339.22      314.86     18.72 o 
   6   6   5      142.82      156.28     13.76 o 
   7   6   5        0.88        1.53      4.20 o 
   9   6   5       79.85       79.48      7.64 o 
  10   6   5        4.62        5.73      3.82 o 
  11   6   5       62.19       64.58      7.64 o 
 -13   7   5       53.06       47.65      5.50 o 
 -12   7   5       46.70       55.29      5.58 o 
 -11   7   5       45.84       49.42      5.54 o 
 -10   7   5       31.52       28.80      4.03 o 
  -9   7   5       25.85       26.74      3.10 o 
  -8   7   5      164.60      173.61      6.57 o 
  -7   7   5      405.84      408.18     17.58 o 
  -6   7   5      252.68      250.31      7.15 o 
  -5   7   5       36.45       38.95      5.05 o 
  -4   7   5      287.03      276.72     12.42 o 
  -3   7   5     1071.68     1014.80     26.76 o 
  -2   7   5      348.20      361.28     13.48 o 
  -1   7   5       15.88       11.97      3.31 o 
   0   7   5      245.84      259.08     12.42 o 
   1   7   5      794.22      781.95     21.87 o 
   2   7   5       72.57       67.92      5.97 o 
   3   7   5      217.54      214.31     10.19 o 
   4   7   5      126.35      112.91      7.53 o 
   5   7   5       49.66       36.30      8.41 o 
   6   7   5        7.25       10.70      5.73 o 
   7   7   5      100.37      113.11     12.99 o 
   8   7   5       27.69       37.06      8.79 o 
 -11   8   5       10.44        8.62      3.00 o 
 -10   8   5       50.65       65.40     10.13 o 
  -9   8   5      366.41      377.04     12.22 o 
  -8   8   5       71.53       76.25      7.70 o 
  -7   8   5       63.41       57.68      6.58 o 
  -6   8   5       44.51       46.62      6.04 o 
  -5   8   5      361.96      353.05     14.63 o 
  -4   8   5       88.07       88.68      7.51 o 
  -3   8   5       94.21      100.85      7.98 o 
  -2   8   5      273.16      259.94     12.19 o 
  -1   8   5      147.88      150.72      9.45 o 
   0   8   5      700.53      717.58     22.03 o 
   1   8   5       22.71       19.00      4.22 o 
   2   8   5      554.26      530.25     18.06 o 
   3   8   5      239.91      251.59     12.02 o 
   4   8   5       49.89       42.03      9.55 o 
   5   8   5      217.88      212.84     17.96 o 
   6   8   5       64.34       66.11     11.46 o 
   7   8   5       11.35        4.20      6.11 o 
   8   8   5       62.03       89.41     12.99 o 
 -10   9   5        9.37        2.29      5.35 o 
  -9   9   5        5.78        2.67      4.97 o 
  -8   9   5       69.75       86.07      8.51 o 
  -7   9   5      262.42      262.05     19.49 o 
  -6   9   5       86.81      102.42      8.98 o 
  -5   9   5      137.08      140.79     12.80 o 
  -4   9   5       80.58       82.15      8.16 o 
  -3   9   5      207.21      216.55     12.46 o 
  -2   9   5      274.33      292.20     13.82 o 
  -1   9   5       23.91       22.78      5.14 o 
   0   9   5      233.74      218.65     11.84 o 
   1   9   5       76.82       64.83      6.97 o 
   2   9   5       62.52       67.50      7.24 o 
   3   9   5       28.20       30.00      5.69 o 
   4   9   5      187.62      162.40     17.20 o 
   5   9   5       45.59       66.49     11.85 o 
   6   9   5       39.10       44.71     10.32 o 
   7   9   5       57.46       48.91     11.08 o 
  -8  10   5        6.86        8.82      7.83 o 
  -7  10   5       29.76       28.63      6.31 o 
  -6  10   5       33.68       32.36      6.35 o 
  -5  10   5        6.69        6.14      4.97 o 
  -4  10   5       53.25       52.31      7.51 o 
  -3  10   5       63.53       59.70      7.78 o 
  -2  10   5       68.34       70.48      8.21 o 
  -1  10   5      168.64      186.65     17.58 o 
   0  10   5      162.58      153.78     11.09 o 
   1  10   5      103.42      103.08      9.41 o 
   2  10   5      137.00      139.95     22.54 o 
   3  10   5       63.02       65.35      9.17 o 
   4  10   5        5.68       10.32      7.64 o 
   5  10   5       73.56       60.76     12.61 o 
  -5  11   5       97.65       88.73     32.29 o 
  -4  11   5       49.83       59.56      8.48 o 
  -3  11   5       65.68       83.33     13.18 o 
  -2  11   5       47.21       33.81      6.96 o 
  -1  11   5       64.06       68.42      9.55 o 
   0  11   5       11.56        7.23      4.72 o 
   1  11   5       46.23       53.74      8.08 o 
   2  11   5       15.90       14.86      5.60 o 
   3  11   5        9.48       16.81      8.79 o 
  -5 -11   6       48.16       41.27      9.55 o 
  -4 -11   6        5.87        5.46      3.67 o 
  -3 -11   6       12.80        8.41      3.82 o 
  -2 -11   6       94.36       91.71      8.79 o 
  -1 -11   6       51.56       51.97      6.88 o 
  -8 -10   6       88.81       64.19     11.08 o 
  -7 -10   6        0.75       -0.23      4.59 o 
  -6 -10   6       78.63       91.03      7.25 o 
  -5 -10   6       82.05       86.66      7.14 o 
  -4 -10   6      236.24      274.92     11.92 o 
  -3 -10   6       51.16       58.08      6.88 o 
  -2 -10   6       67.92       75.28      7.26 o 
  -1 -10   6        6.88        4.20      3.06 o 
   2 -10   6       30.31       29.04      4.59 o 
   3 -10   6      126.71      143.67      9.17 o 
   4 -10   6       20.56       20.63      4.59 o 
 -10  -9   6       57.52       47.38      7.64 o 
  -9  -9   6       48.48       53.36      5.97 o 
  -8  -9   6        6.33        8.59      4.59 o 
  -7  -9   6      208.50      227.66     13.56 o 
  -6  -9   6      150.32      140.41      8.35 o 
  -5  -9   6      180.55      171.06      9.09 o 
  -4  -9   6       25.69       26.86      4.16 o 
  -3  -9   6       57.44       55.02      6.11 o 
  -2  -9   6      140.91      132.59      8.79 o 
  -1  -9   6       97.10      116.16      8.02 o 
   0  -9   6        5.52        6.50      2.67 o 
   2  -9   6      109.64      116.54      7.26 o 
   3  -9   6       50.41       51.59      5.73 o 
   4  -9   6      108.58       91.71      7.26 o 
   5  -9   6       88.74       90.56      8.02 o 
   6  -9   6        7.90        4.59      3.06 o 
 -11  -8   6       15.78        9.93      4.59 o 
 -10  -8   6       83.16       71.84      8.41 o 
  -9  -8   6       75.00       67.86      6.31 o 
  -8  -8   6      214.50      206.55      9.90 o 
  -7  -8   6        5.35        7.66      2.83 o 
  -6  -8   6      100.30      101.22      6.78 o 
  -5  -8   6      125.61      115.60      8.41 o 
  -4  -8   6       46.86       50.98      4.94 o 
  -3  -8   6      123.97      115.40      8.41 o 
  -2  -8   6      239.29      259.45     12.23 o 
  -1  -8   6      100.39      109.67      7.26 o 
   0  -8   6       42.48       40.12      4.59 o 
   1  -8   6      374.24      403.13     13.76 o 
   2  -8   6       15.05       16.05      3.06 o 
   3  -8   6       65.35       66.49      5.73 o 
   4  -8   6      121.20      130.30      8.41 o 
   5  -8   6      149.35      145.20      9.55 o 
   6  -8   6       16.36       24.07      4.59 o 
   7  -8   6      101.84      113.87      9.17 o 
   8  -8   6       98.88       97.06      9.17 o 
 -11  -7   6       64.77       59.23      7.26 o 
 -10  -7   6      178.42      175.77     11.85 o 
  -9  -7   6      108.10      108.12     12.42 o 
  -8  -7   6        3.41        4.16      2.39 o 
  -7  -7   6      112.70      106.21     15.09 o 
  -6  -7   6      124.61      119.60      6.70 o 
  -5  -7   6       46.51       41.14      6.69 o 
  -4  -7   6        3.98        2.37      1.91 o 
  -3  -7   6       53.29       48.91      5.35 o 
  -2  -7   6      172.54      155.52      8.79 o 
  -1  -7   6      185.79      192.97      9.55 o 
   0  -7   6        4.05        3.44      2.29 o 
   1  -7   6      902.15      860.45     17.56 o 
   2  -7   6      110.70      112.18      4.59 o 
   3  -7   6      146.05      156.28      8.41 o 
   4  -7   6       56.60       52.73      5.35 o 
   5  -7   6       53.74       50.06      5.35 o 
   6  -7   6       72.21       58.85      6.11 o 
   7  -7   6       53.40       60.37      6.88 o 
   8  -7   6       65.62       74.89      7.64 o 
   9  -7   6       45.33       36.68      6.11 o 
 -10  -6   6      124.78      127.66     10.70 o 
  -9  -6   6        5.12        3.48      4.20 o 
  -8  -6   6      221.88      209.36      9.08 o 
  -7  -6   6       53.55       57.86      4.86 o 
  -6  -6   6       21.90       21.71      5.35 o 
  -5  -6   6      248.61      266.02      9.55 o 
  -4  -6   6       19.46       14.29      2.83 o 
  -3  -6   6      401.90      369.51     16.24 o 
  -2  -6   6       88.05       72.60      5.73 o 
  -1  -6   6      174.54      183.80      8.79 o 
   0  -6   6      792.35      852.96     16.69 o 
   1  -6   6      484.99      467.31     18.15 o 
   2  -6   6      324.88      305.14      8.11 o 
   3  -6   6      276.41      282.11      7.82 o 
   4  -6   6      540.72      560.29     33.82 o 
   5  -6   6      200.29      204.05     10.32 o 
   6  -6   6      180.89      171.95      9.93 o 
   7  -6   6       93.27       94.76      7.64 o 
   8  -6   6       21.20       19.87      4.59 o 
   9  -6   6      164.64      170.42     11.08 o 
 -10  -5   6       16.76       15.79      4.97 o 
  -9  -5   6        6.82        5.10      2.29 o 
  -8  -5   6      409.62      380.26     14.71 o 
  -7  -5   6      371.78      339.56     11.09 o 
  -6  -5   6     1102.29     1031.04     24.05 o 
  -5  -5   6       35.80       40.43      6.69 o 
  -4  -5   6        0.60        1.08      1.33 o 
  -3  -5   6      108.70       94.75     10.70 o 
  -2  -5   6      188.09      176.11      6.78 o 
  -1  -5   6      436.45      445.54     14.90 o 
   0  -5   6       71.26       70.27      5.73 o 
   1  -5   6      520.55      463.94     10.67 o 
   2  -5   6      477.53      461.25     12.99 o 
   3  -5   6      118.15      122.33      4.72 o 
   4  -5   6        1.93        2.74      1.47 o 
   5  -5   6       36.14       38.21      3.10 o 
   6  -5   6       57.69       55.86      3.75 o 
   7  -5   6      103.19      108.18      5.38 o 
   8  -5   6      178.81      177.92      7.28 o 
   9  -5   6       72.07       76.67      5.26 o 
  10  -5   6       51.75       45.47      6.50 o 
  11  -5   6       48.73       40.50      6.88 o 
 -10  -4   6       19.33       23.31      4.97 o 
  -9  -4   6       67.55       70.31      4.77 o 
  -8  -4   6      143.74      129.84      8.79 o 
  -7  -4   6     1311.34     1251.07     32.86 o 
  -6  -4   6       39.90       38.25      3.31 o 
  -5  -4   6      384.85      420.47     12.80 o 
  -4  -4   6      272.51      253.45      9.17 o 
  -3  -4   6       66.50       63.99      4.03 o 
  -2  -4   6        2.60        0.72      2.10 o 
  -1  -4   6       65.95       63.68      4.78 o 
   0  -4   6      488.48      436.23      8.77 o 
   1  -4   6      437.25      416.16      9.72 o 
   2  -4   6      507.43      479.93      9.19 o 
   3  -4   6      473.19      504.98      9.63 o 
   4  -4   6     1112.20     1114.28     22.29 o 
   5  -4   6      154.24      143.08      5.67 o 
   6  -4   6      237.39      234.73     17.39 o 
   7  -4   6       35.63       34.63      3.37 o 
   8  -4   6       19.90       21.16      2.83 o 
   9  -4   6       27.87       35.54      5.35 o 
  10  -4   6      239.08      256.01     14.14 o 
  11  -4   6      202.76      191.82     13.37 o 
 -10  -3   6       39.12       32.48      5.35 o 
  -9  -3   6      173.86      176.23      7.83 o 
  -8  -3   6      259.61      251.86     10.32 o 
  -7  -3   6      289.08      312.93      9.63 o 
  -6  -3   6      479.38      499.53     12.73 o 
  -5  -3   6      338.85      348.21     19.68 o 
  -4  -3   6     1296.08     1352.41     27.19 o 
  -3  -3   6      228.17      253.30      8.08 o 
  -2  -3   6        6.22       17.49      3.63 o 
  -1  -3   6      527.51      509.85      9.28 o 
   0  -3   6     1690.99     1693.80     25.33 o 
   1  -3   6        7.39        4.78      1.31 o 
   2  -3   6     2513.33     2571.43     32.68 o 
   3  -3   6      400.63      419.22      7.61 o 
   4  -3   6       39.65       43.05      2.22 o 
   5  -3   6      274.25      286.08      7.10 o 
   6  -3   6      107.11      114.21      5.05 o 
   7  -3   6       47.78       54.62      5.54 o 
   8  -3   6        4.40        5.53      2.01 o 
   9  -3   6      112.60      125.33      9.55 o 
  10  -3   6       17.68       13.76      4.97 o 
  11  -3   6        8.32        5.35      4.20 o 
  12  -3   6      162.64      169.66     13.37 o 
 -15  -2   6      164.70      185.71     12.99 o 
 -14  -2   6       28.03       25.98      5.35 o 
 -13  -2   6       78.07       61.90      6.88 o 
 -12  -2   6      107.91      113.87      8.02 o 
 -11  -2   6      217.10      218.59      7.89 o 
 -10  -2   6      125.90      134.50      9.17 o 
  -9  -2   6      268.74      275.50     13.37 o 
  -8  -2   6      104.27      108.82      4.45 o 
  -7  -2   6     1112.02     1062.82     21.87 o 
  -6  -2   6      122.18      127.77      5.14 o 
  -5  -2   6      898.87      886.92     23.31 o 
  -4  -2   6     3068.60     3098.79     56.13 o 
  -3  -2   6      851.46      896.43     25.22 o 
  -2  -2   6      495.13      483.14     17.00 o 
  -1  -2   6      682.78      645.79     13.05 o 
   0  -2   6     2125.48     1988.22     29.48 o 
   1  -2   6      741.72      734.00     12.70 o 
   2  -2   6      436.69      426.24      7.35 o 
   3  -2   6      223.85      228.73      5.01 o 
   4  -2   6      301.14      320.58      6.38 o 
   5  -2   6        7.58        8.92      1.29 o 
   6  -2   6      975.45      968.58     24.12 o 
   7  -2   6      556.14      594.71     14.25 o 
   8  -2   6       54.78       58.85      6.50 o 
   9  -2   6       81.30       61.52      7.26 o 
  10  -2   6       50.54       56.93      7.26 o 
  11  -2   6       71.35       55.79      8.02 o 
  12  -2   6       46.65       61.52      8.79 o 
 -16  -1   6       60.59       58.08      8.79 o 
 -15  -1   6       28.86       32.86      6.88 o 
 -14  -1   6        9.77       11.46      4.97 o 
 -13  -1   6      319.11      303.78     15.28 o 
 -12  -1   6       12.40       13.37      3.82 o 
 -11  -1   6      252.81      250.15      8.75 o 
 -10  -1   6       15.64       16.64      2.56 o 
  -9  -1   6     1030.46     1041.29     28.85 o 
  -8  -1   6      243.75      251.36      7.64 o 
  -7  -1   6      832.97      905.49     15.20 o 
  -6  -1   6      814.68      787.93     11.14 o 
  -5  -1   6        4.36        3.44      0.85 o 
  -4  -1   6      319.50      306.90      7.01 o 
  -3  -1   6       87.21       93.11      2.88 o 
  -2  -1   6     1491.02     1449.67     22.05 o 
  -1  -1   6      150.92      155.45      4.09 o 
   0  -1   6      754.61      707.75     12.22 o 
   1  -1   6      206.31      225.47      5.31 o 
   2  -1   6     5094.30     5110.63     61.74 o 
   3  -1   6      409.53      487.99      8.06 o 
   4  -1   6      148.59      162.12      4.07 o 
   5  -1   6      232.82      247.18      5.53 o 
   6  -1   6     1164.83     1137.37     19.12 o 
   7  -1   6      488.73      500.70     16.05 o 
   8  -1   6      278.06      290.43     13.18 o 
   9  -1   6       72.17       75.66      8.02 o 
  10  -1   6       22.98       22.93      3.11 o 
  11  -1   6       64.73       58.26      5.80 o 
  12  -1   6       37.97       38.21      7.64 o 
 -15   0   6      152.97      165.84     12.61 o 
 -14   0   6        7.69       10.32      4.59 o 
 -13   0   6       75.40       58.46      6.88 o 
 -12   0   6      359.31      368.36     16.43 o 
 -11   0   6      154.92      155.88      7.45 o 
 -10   0   6       74.83       69.55      4.57 o 
  -9   0   6        2.95        0.89      1.32 o 
  -8   0   6      314.24      335.33      7.84 o 
  -7   0   6      891.61      865.11     15.17 o 
  -6   0   6     3960.11     4133.65     66.83 o 
  -5   0   6        0.65        0.25      0.66 o 
  -4   0   6     4821.05     5048.83     70.86 o 
  -3   0   6       21.55       20.80      1.19 o 
  -2   0   6     1173.23     1031.45     17.98 o 
  -1   0   6      181.64      157.23      9.41 o 
   0   0   6     4088.49     4199.97     59.03 o 
   1   0   6      241.12      257.52      5.77 o 
   2   0   6      963.53      951.82     13.59 o 
   3   0   6       62.13       66.40      2.44 o 
   4   0   6     1718.35     1948.49     25.38 o 
   5   0   6       53.62       52.35      2.17 o 
   6   0   6      100.51      139.84      6.35 o 
   7   0   6        0.10       -0.81      1.16 o 
   8   0   6       11.40        8.56      1.63 o 
   9   0   6       13.06       11.92      1.63 o 
  10   0   6      191.79      183.72      8.90 o 
  11   0   6       87.84       75.08      8.41 o 
  12   0   6       99.95      113.87     11.46 o 
 -15   1   6       28.38       34.77      7.26 o 
 -14   1   6        9.90       19.11      5.35 o 
 -13   1   6      303.91      321.74     16.43 o 
 -12   1   6       11.78       15.83      3.10 o 
 -11   1   6      259.05      225.70      7.27 o 
 -10   1   6       15.26       14.85      2.21 o 
  -9   1   6      999.74     1015.51     18.36 o 
  -8   1   6      243.80      244.14      6.66 o 
  -7   1   6      833.34      908.77     17.77 o 
  -6   1   6      819.08      787.82     14.09 o 
  -5   1   6        3.81        3.10      1.06 o 
  -4   1   6      341.17      313.02      8.66 o 
  -3   1   6       83.40       92.00      7.05 o 
  -2   1   6     1492.05     1464.58     22.46 o 
  -1   1   6      154.09      154.22      3.26 o 
   0   1   6      754.69      719.50      9.52 o 
   1   1   6      210.59      238.36      3.90 o 
   2   1   6     5111.79     5053.01     50.34 o 
   3   1   6      403.02      465.48      5.98 o 
   4   1   6      148.96      159.12      2.81 o 
   5   1   6      232.26      236.63      5.96 o 
   6   1   6     1168.79     1137.91     19.38 o 
   7   1   6      491.91      490.62     10.01 o 
   8   1   6      280.19      305.56     10.81 o 
   9   1   6       74.47       86.64      8.60 o 
  10   1   6       23.11       21.10      7.45 o 
  11   1   6       64.08       65.10      6.07 o 
  12   1   6       38.16       40.04      5.40 o 
 -15   2   6      166.29      188.00     13.37 o 
 -14   2   6       27.60       24.84      5.73 o 
 -13   2   6       82.21       70.84      5.53 o 
 -12   2   6      106.04      102.40      5.14 o 
 -11   2   6      224.76      226.72      8.59 o 
 -10   2   6      125.51      138.16      5.42 o 
  -9   2   6      265.70      263.13      7.41 o 
  -8   2   6      104.31      106.01      4.31 o 
  -7   2   6     1111.82     1068.25     18.48 o 
  -6   2   6      118.95      122.16      8.31 o 
  -5   2   6      888.46      873.73     17.07 o 
  -4   2   6     3042.42     3157.66     45.71 o 
  -3   2   6      836.26      870.47     17.66 o 
  -2   2   6      480.16      438.00      8.68 o 
  -1   2   6      673.23      644.58     11.12 o 
   0   2   6     2113.09     1952.63     25.64 o 
   1   2   6      740.08      727.44      9.46 o 
   2   2   6      422.29      417.12      7.23 o 
   3   2   6      230.94      231.40      4.10 o 
   4   2   6      302.92      319.01      4.65 o 
   5   2   6        8.21       14.32      2.47 o 
   6   2   6      964.88      977.98     22.02 o 
   7   2   6      550.26      556.66     15.40 o 
   8   2   6       54.67       52.34      7.07 o 
   9   2   6       82.08       78.28      6.50 o 
  10   2   6       50.97       47.09      5.11 o 
  11   2   6       72.41       73.49      6.48 o 
  12   2   6       48.11       45.86      9.74 o 
 -15   3   6       95.14       94.35      7.16 o 
 -14   3   6       14.68       14.33      3.51 o 
 -13   3   6      139.11      151.69     10.32 o 
 -12   3   6       26.94       31.96      3.45 o 
 -11   3   6      178.70      152.08      6.02 o 
 -10   3   6       41.22       38.08      3.13 o 
  -9   3   6      166.50      163.14      5.76 o 
  -8   3   6      257.98      245.22      7.05 o 
  -7   3   6      288.38      316.29      7.89 o 
  -6   3   6      477.43      465.61     10.58 o 
  -5   3   6      334.95      333.59      6.87 o 
  -4   3   6     1285.27     1332.88     19.78 o 
  -3   3   6      220.20      247.03     11.49 o 
  -2   3   6        9.89       18.54      1.38 o 
  -1   3   6      534.39      510.74      8.30 o 
   0   3   6     1681.28     1629.09     50.81 o 
   1   3   6        8.95        6.38      1.21 o 
   2   3   6     2516.55     2521.24     37.60 o 
   3   3   6      419.08      426.96      8.77 o 
   4   3   6       43.25       46.04      3.47 o 
   5   3   6      273.66      272.50      7.43 o 
   6   3   6      109.38      110.59      7.69 o 
   7   3   6       50.69       48.67      4.18 o 
   8   3   6        3.32        0.10      2.11 o 
   9   3   6      119.45      129.20     12.04 o 
  10   3   6       17.15       25.68      4.78 o 
  11   3   6        9.71        9.55      3.51 o 
  12   3   6      164.88      164.85      9.32 o 
 -15   4   6       51.07       56.54      5.53 o 
 -14   4   6       69.86       62.26     14.90 o 
 -13   4   6       18.75       16.68      3.48 o 
 -12   4   6       72.35       63.93      4.24 o 
 -11   4   6      348.91      333.79      9.37 o 
 -10   4   6       17.86       17.69      2.49 o 
  -9   4   6       66.43       75.78      6.60 o 
  -8   4   6      143.42      129.70      4.96 o 
  -7   4   6     1307.01     1226.33     18.87 o 
  -6   4   6       37.37       34.07      2.22 o 
  -5   4   6      390.04      433.19      8.32 o 
  -4   4   6      270.93      233.73      5.29 o 
  -3   4   6       59.21       56.97      2.70 o 
  -2   4   6        1.98        0.51      0.57 o 
  -1   4   6       69.76       67.44      2.17 o 
   0   4   6      497.14      438.12     12.94 o 
   1   4   6      444.33      430.80     15.48 o 
   2   4   6      522.11      504.31     13.77 o 
   3   4   6      475.49      507.35     13.95 o 
   4   4   6     1111.62     1127.59     24.50 o 
   5   4   6      154.77      149.79     11.46 o 
   6   4   6      230.73      225.25      9.18 o 
   7   4   6       33.07       42.80      5.35 o 
   8   4   6       19.50       20.25      4.59 o 
   9   4   6       26.28       32.86      5.73 o 
  10   4   6      237.70      252.58     14.90 o 
  11   4   6      201.19      203.67     13.76 o 
 -14   5   6        5.33        2.67      2.70 o 
 -13   5   6       16.03       14.90      2.73 o 
 -12   5   6       15.12       13.46      2.50 o 
 -11   5   6      183.27      180.77      6.60 o 
 -10   5   6       17.04       16.47      2.46 o 
  -9   5   6        5.36        2.33      1.55 o 
  -8   5   6      408.87      381.37      8.36 o 
  -7   5   6      360.15      317.37      7.26 o 
  -6   5   6     1104.97     1070.95     16.47 o 
  -5   5   6       36.76       35.74      2.87 o 
  -4   5   6        1.01        0.02      1.06 o 
  -3   5   6      113.90      112.11      5.10 o 
  -2   5   6      180.41      166.59      4.86 o 
  -1   5   6      424.37      396.32     13.03 o 
   0   5   6       70.42       64.00      4.94 o 
   1   5   6      514.60      466.38     15.28 o 
   2   5   6      478.92      447.55     13.59 o 
   3   5   6      121.34      119.25      6.36 o 
   4   5   6        2.70       -0.76      3.06 o 
   5   5   6       32.70       25.98      6.50 o 
   6   5   6       60.55       57.32      8.41 o 
   7   5   6      105.89      113.49     11.46 o 
   8   5   6      179.39      160.87     10.70 o 
   9   5   6       72.53       68.40      7.64 o 
  10   5   6       51.11       48.91      6.88 o 
  11   5   6       49.87       54.26      7.64 o 
 -13   6   6      167.96      183.54      9.63 o 
 -12   6   6       24.29       19.58      3.95 o 
 -11   6   6        7.98        2.16      2.19 o 
 -10   6   6      122.09      120.68      8.79 o 
  -9   6   6        6.21        4.46      1.94 o 
  -8   6   6      219.57      209.85     16.41 o 
  -7   6   6       50.94       52.62      3.73 o 
  -6   6   6       22.17       23.06      4.81 o 
  -5   6   6      253.56      255.21      7.42 o 
  -4   6   6       22.67       22.45      3.36 o 
  -3   6   6      401.75      367.15     13.38 o 
  -2   6   6       92.30       79.58      6.06 o 
  -1   6   6      176.38      153.57      8.17 o 
   0   6   6      788.87      828.90     22.19 o 
   1   6   6      492.53      476.26     14.97 o 
   2   6   6      326.24      305.16     11.47 o 
   3   6   6      279.06      303.25     11.65 o 
   4   6   6      535.53      547.57     26.37 o 
   5   6   6      198.91      218.57     16.05 o 
   6   6   6      177.18      181.50     14.90 o 
   7   6   6       92.78      106.23     11.85 o 
 -12   7   6       49.05       42.38      5.14 o 
 -11   7   6       67.23       63.97      5.58 o 
 -10   7   6      175.75      168.14     12.61 o 
  -9   7   6      109.36      122.23      6.38 o 
  -8   7   6        4.16        3.28      1.81 o 
  -7   7   6      108.17      103.29      8.40 o 
  -6   7   6      130.01      125.76      4.95 o 
  -5   7   6       49.69       43.56      8.02 o 
  -4   7   6        3.70        2.48      4.01 o 
  -3   7   6       52.48       41.49      5.22 o 
  -2   7   6      173.57      169.53      9.27 o 
  -1   7   6      187.84      170.80     11.85 o 
   0   7   6        4.29        1.84      2.19 o 
   1   7   6      891.39      820.51     30.57 o 
   2   7   6      112.87      103.27      8.60 o 
   3   7   6      139.83      153.47      8.53 o 
   4   7   6       55.24       74.13     10.70 o 
   5   7   6       51.41       66.87     10.32 o 
   6   7   6       73.53       68.40     10.70 o 
   7   7   6       55.13       64.96     10.70 o 
 -11   8   6       14.73        8.50      3.11 o 
 -10   8   6       84.07       73.85      5.55 o 
  -9   8   6       74.99       71.35      4.61 o 
  -8   8   6      213.57      195.66      6.79 o 
  -7   8   6        5.62        3.47      3.21 o 
  -6   8   6      102.28      118.07      8.70 o 
  -5   8   6      124.68      117.42      8.60 o 
  -4   8   6       46.58       54.52      6.24 o 
  -3   8   6      125.69      141.41      9.27 o 
  -2   8   6      237.62      245.53     12.02 o 
  -1   8   6      102.80       91.68      7.80 o 
   0   8   6       46.79       46.69      8.79 o 
   1   8   6      377.46      375.20     15.15 o 
   2   8   6       14.50       16.04      5.73 o 
   3   8   6       68.15       63.04      6.61 o 
   4   8   6      115.43      127.63     14.52 o 
   5   8   6      155.04      155.52     16.05 o 
   6   8   6       15.68       21.02      8.02 o 
   7   8   6      101.71      109.28     14.52 o 
 -10   9   6       57.09       35.54      9.17 o 
  -9   9   6       49.88       47.26      7.13 o 
  -8   9   6        5.27        3.25      3.78 o 
  -7   9   6      208.05      220.90     12.62 o 
  -6   9   6      151.40      153.38     10.77 o 
  -5   9   6      180.94      190.36     11.53 o 
  -4   9   6       24.23       25.54      5.38 o 
  -3   9   6       55.35       50.52      6.79 o 
  -2   9   6      140.71      146.45     10.19 o 
  -1   9   6       93.13       94.18      8.45 o 
   0   9   6        5.55       11.57      3.95 o 
   1   9   6       25.84       28.26      5.32 o 
   2   9   6      110.21      119.85     12.23 o 
   3   9   6       51.84       71.02      7.53 o 
   4   9   6      106.16      111.19     14.52 o 
   5   9   6       90.80      117.31     15.28 o 
   6   9   6        6.85        9.93      7.26 o 
   7   9   6        1.32       -5.35      5.35 o 
  -8  10   6       89.99       52.82      8.41 o 
  -7  10   6        0.76       -1.21      3.75 o 
  -6  10   6       78.57       76.97      8.90 o 
  -5  10   6       80.89       84.43      9.02 o 
  -4  10   6      239.99      274.92     15.02 o 
  -3  10   6       51.16       59.04      7.78 o 
  -2  10   6       68.35       71.83     15.09 o 
  -1  10   6        6.87        9.07      4.31 o 
   0  10   6      122.86      129.91     10.37 o 
   1  10   6      142.12      154.53     11.47 o 
   2  10   6       29.75       36.40     11.46 o 
   3  10   6      125.72      142.91     17.96 o 
   4  10   6       19.40       21.02      9.17 o 
   5  10   6        6.63       13.37      8.79 o 
  -5  11   6       46.37       52.80      8.16 o 
  -4  11   6        5.56       -0.97      3.95 o 
  -3  11   6       12.20       13.32      5.26 o 
  -2  11   6       91.06      105.46     10.65 o 
  -1  11   6       49.60       51.63      8.41 o 
   0  11   6       29.61       24.83      6.35 o 
   1  11   6       30.36       35.26      7.16 o 
  -3 -11   7       14.09       19.77      4.22 o 
  -2 -11   7       99.85      105.54      7.92 o 
  -1 -11   7       94.45      106.61      9.17 o 
  -8 -10   7       45.80       53.11     10.32 o 
  -7 -10   7      116.92      138.07      9.00 o 
  -6 -10   7       85.34       95.34      7.61 o 
  -5 -10   7        3.70        0.06      2.66 o 
  -4 -10   7      101.65      102.23     10.13 o 
  -3 -10   7       37.82       45.54      5.37 o 
  -2 -10   7       25.90       21.02      4.59 o 
  -1 -10   7       87.20       94.76      8.41 o 
   0 -10   7       47.22       39.74      5.35 o 
   2 -10   7       37.31       50.06      5.73 o 
   3 -10   7       31.85       30.57      4.97 o 
   4 -10   7       73.50       60.37      6.88 o 
 -10  -9   7        7.59        8.79      4.97 o 
  -9  -9   7       65.22       69.63      6.70 o 
  -8  -9   7        7.02        5.87      3.31 o 
  -7  -9   7       11.19       12.06      3.67 o 
  -6  -9   7       90.15       89.57      8.79 o 
  -5  -9   7      313.59      339.73     20.25 o 
  -4  -9   7       76.66       73.85      6.01 o 
  -3  -9   7       36.69       30.24      4.22 o 
  -2  -9   7      117.15      122.66      8.79 o 
  -1  -9   7       66.74       63.81      6.50 o 
   0  -9   7      238.17      259.07     12.61 o 
   1  -9   7       29.63       26.72      2.94 o 
   2  -9   7      253.49      269.39     12.23 o 
   3  -9   7       82.10       97.44      7.64 o 
   4  -9   7       17.57       17.20      4.20 o 
   5  -9   7        6.46        3.44      3.06 o 
 -11  -8   7        5.02        5.73      4.20 o 
 -10  -8   7       24.85       29.42      6.11 o 
  -9  -8   7       87.55       91.01      6.96 o 
  -8  -8   7      141.72      152.54      8.90 o 
  -7  -8   7      375.22      383.59     13.95 o 
  -6  -8   7      156.37      172.08      8.72 o 
  -5  -8   7       41.43       45.74      4.74 o 
  -4  -8   7      148.69      166.20      8.17 o 
  -3  -8   7      143.60      153.94      7.77 o 
  -2  -8   7       71.64       74.24      5.37 o 
  -1  -8   7      187.76      180.74      9.93 o 
   0  -8   7      298.10      311.80     13.37 o 
   1  -8   7       76.78       82.98      5.35 o 
   2  -8   7      366.72      356.83     10.13 o 
   3  -8   7      112.11      102.79      7.26 o 
   4  -8   7       73.66       82.92      6.88 o 
   5  -8   7       89.06       82.92      7.26 o 
   6  -8   7       33.49       37.45      5.73 o 
   7  -8   7       89.12       94.38      8.79 o 
 -11  -7   7      106.77       91.32      9.17 o 
 -10  -7   7       98.88       98.78      6.96 o 
  -9  -7   7      251.41      254.98     10.72 o 
  -8  -7   7       93.44       88.82     10.32 o 
  -7  -7   7      399.63      390.37     15.67 o 
  -6  -7   7      239.37      236.42     10.00 o 
  -5  -7   7      275.90      273.75     10.56 o 
  -4  -7   7       33.26       32.46      3.82 o 
  -3  -7   7      340.98      345.35     11.84 o 
  -2  -7   7      368.61      335.23     11.36 o 
  -1  -7   7      487.83      486.05     17.58 o 
   0  -7   7      439.01      437.19     10.72 o 
   1  -7   7       95.38       95.12      4.45 o 
   2  -7   7       67.42       63.95      3.91 o 
   3  -7   7      175.37      176.09     11.85 o 
   4  -7   7       19.81       24.70      3.25 o 
   5  -7   7        9.91       12.23      3.44 o 
   6  -7   7       54.65       55.02      6.50 o 
   7  -7   7       38.49       43.18      6.11 o 
   8  -7   7        4.20        5.35      3.44 o 
 -10  -6   7       44.11       40.58      4.68 o 
  -9  -6   7      142.00      144.64      7.61 o 
  -8  -6   7       64.56       67.11      7.45 o 
  -7  -6   7      656.93      603.10     20.83 o 
  -6  -6   7       41.01       35.71      4.03 o 
  -5  -6   7      789.52      760.73     19.69 o 
  -4  -6   7      206.43      200.72      8.35 o 
  -3  -6   7      374.53      364.56     13.37 o 
  -2  -6   7      111.68      102.77      5.86 o 
  -1  -6   7       74.69       62.55      4.51 o 
   0  -6   7      480.80      438.16     12.80 o 
   1  -6   7      165.55      181.77      8.98 o 
   2  -6   7     1864.52     1865.57     77.00 o 
   3  -6   7      276.71      286.41      8.38 o 
   4  -6   7      715.81      683.12     16.07 o 
   5  -6   7      124.58      126.58      6.88 o 
   6  -6   7       14.88        7.35      2.28 o 
   7  -6   7      183.24      181.82      7.70 o 
   8  -6   7      125.11      145.74      7.16 o 
   9  -6   7       34.92       30.99      4.05 o 
 -10  -5   7       63.28       67.15      5.14 o 
  -9  -5   7      579.06      563.29     22.54 o 
  -8  -5   7      687.94      702.70     37.26 o 
  -7  -5   7      814.28      805.99     20.02 o 
  -6  -5   7      413.05      410.61     12.66 o 
  -5  -5   7      229.39      188.74      8.60 o 
  -4  -5   7      251.60      253.20     11.85 o 
  -3  -5   7      286.63      296.47      9.82 o 
  -2  -5   7      220.55      230.99      8.45 o 
  -1  -5   7      285.41      280.52      6.44 o 
   0  -5   7      313.28      327.13      7.46 o 
   1  -5   7      193.74      191.15      5.56 o 
   2  -5   7      386.61      371.89      8.62 o 
   3  -5   7      200.13      202.97     15.67 o 
   4  -5   7        8.92        6.08      1.74 o 
   5  -5   7      141.12      136.17      5.14 o 
   6  -5   7       19.51       19.58      3.22 o 
   7  -5   7        3.46        5.73      2.16 o 
   8  -5   7       63.79       63.50      5.35 o 
   9  -5   7       80.55       77.96      5.65 o 
  10  -5   7      173.49      186.85     12.61 o 
 -11  -4   7       32.17       39.36      6.50 o 
 -10  -4   7       27.87       42.41      6.50 o 
  -9  -4   7      385.13      396.24     31.91 o 
  -8  -4   7      138.06      136.71      6.61 o 
  -7  -4   7     1668.54     1626.73     34.77 o 
  -6  -4   7       57.06       60.65      5.35 o 
  -5  -4   7      707.59      725.07     17.68 o 
  -4  -4   7      249.10      263.87      9.09 o 
  -3  -4   7      337.41      313.93      9.92 o 
  -2  -4   7       26.13       25.92      2.63 o 
  -1  -4   7      401.05      440.67     11.60 o 
   0  -4   7      165.37      165.03      4.96 o 
   1  -4   7      694.95      731.75     13.42 o 
   2  -4   7      567.49      579.03     11.55 o 
   3  -4   7      217.41      199.05      5.82 o 
   4  -4   7      575.47      572.54     18.04 o 
   5  -4   7      391.29      419.59      9.76 o 
   6  -4   7       14.40       12.92      2.10 o 
   7  -4   7       92.67       87.63      8.79 o 
   8  -4   7      480.04      495.43     13.77 o 
   9  -4   7       17.61       10.32      4.59 o 
  10  -4   7      206.94      224.30     14.14 o 
  11  -4   7        1.04        0.76      4.20 o 
 -11  -3   7      239.74      253.72     13.76 o 
 -10  -3   7      166.69      150.93     10.70 o 
  -9  -3   7      529.37      513.23     13.40 o 
  -8  -3   7     1878.39     1819.39     35.67 o 
  -7  -3   7      180.64      173.32      6.97 o 
  -6  -3   7      419.02      406.43     11.57 o 
  -5  -3   7      995.33      956.00     21.05 o 
  -4  -3   7      516.76      526.82     13.65 o 
  -3  -3   7      854.27      848.45     19.15 o 
  -2  -3   7     1167.05     1247.10     22.18 o 
  -1  -3   7      252.12      252.65      5.95 o 
   0  -3   7     1030.60     1050.74     17.71 o 
   1  -3   7     1504.84     1477.52     34.79 o 
   2  -3   7     1634.99     1714.24     26.46 o 
   3  -3   7      220.23      220.46      5.41 o 
   4  -3   7      100.83      100.00      3.50 o 
   5  -3   7      169.90      159.12      6.09 o 
   6  -3   7      119.41      130.22      5.80 o 
   7  -3   7      115.44      122.53      5.93 o 
   8  -3   7       34.01       27.70      3.21 o 
   9  -3   7       88.70       76.80      8.02 o 
  10  -3   7      211.80      219.71     14.52 o 
  11  -3   7       37.46       31.33      6.50 o 
 -15  -2   7       10.67        1.15      4.97 o 
 -14  -2   7       43.76       39.36      6.11 o 
 -13  -2   7       47.72       56.93      6.50 o 
 -12  -2   7      200.24      224.30     11.08 o 
 -11  -2   7       59.93       57.32      4.22 o 
 -10  -2   7      125.26      114.55     10.89 o 
  -9  -2   7      699.22      672.99     15.33 o 
  -8  -2   7      517.55      503.51      9.61 o 
  -7  -2   7     1489.92     1436.51     28.29 o 
  -6  -2   7       78.08       71.95      4.10 o 
  -5  -2   7        9.48       15.18      3.18 o 
  -4  -2   7       60.26       55.19      2.65 o 
  -3  -2   7      149.57      129.21      3.81 o 
  -2  -2   7      467.94      490.74      9.23 o 
  -1  -2   7        3.38        0.84      0.79 o 
   0  -2   7      246.96      247.54      8.45 o 
   1  -2   7      557.72      573.84     10.89 o 
   2  -2   7      352.46      342.88      7.72 o 
   3  -2   7       21.22       22.30      1.73 o 
   4  -2   7      950.85      953.64     14.35 o 
   5  -2   7      100.28      103.78      3.56 o 
   6  -2   7       83.68       72.83      3.70 o 
   7  -2   7        2.90        0.19      1.55 o 
   8  -2   7      528.51      517.00     21.78 o 
   9  -2   7      108.92       70.69      8.02 o 
  10  -2   7       87.44       86.36      9.17 o 
  11  -2   7        8.09        4.20      4.97 o 
 -15  -1   7       41.41       30.19      6.50 o 
 -14  -1   7       84.67       89.03      8.79 o 
 -13  -1   7       73.24       63.81      7.26 o 
 -12  -1   7      278.16      266.36     10.89 o 
 -11  -1   7       54.27       64.76      4.68 o 
 -10  -1   7      107.96       97.60      5.32 o 
  -9  -1   7      792.95      778.32     17.73 o 
  -8  -1   7      783.07      742.13     16.76 o 
  -7  -1   7       33.82       31.64      2.27 o 
  -6  -1   7      129.07      114.47      5.18 o 
  -5  -1   7      984.65      989.47     16.02 o 
  -4  -1   7     2061.51     2318.05     34.03 o 
  -3  -1   7     1039.95     1117.24     17.82 o 
  -2  -1   7       41.07       45.59      2.15 o 
  -1  -1   7      392.30      368.95      7.60 o 
   0  -1   7     1168.67     1209.52     21.74 o 
   1  -1   7      979.82      958.57     16.20 o 
   2  -1   7     1405.54     1363.51     37.50 o 
   3  -1   7      140.14      142.34      3.97 o 
   4  -1   7       38.72       40.99      2.21 o 
   5  -1   7      149.60      170.04      4.91 o 
   6  -1   7     2275.98     2304.42     48.48 o 
   7  -1   7      600.31      583.64     15.53 o 
   8  -1   7      224.36      212.44      9.05 o 
   9  -1   7       29.24       27.85      3.67 o 
  10  -1   7      410.91      403.27     10.63 o 
  11  -1   7        3.69        3.09      3.10 o 
 -15   0   7        4.57        4.97      4.59 o 
 -14   0   7       17.25       17.20      5.35 o 
 -13   0   7       19.48       27.51      5.35 o 
 -12   0   7        5.57        2.52      2.67 o 
 -11   0   7       10.20       12.44      2.83 o 
 -10   0   7       21.02       25.29      3.21 o 
  -9   0   7        1.03        1.28      1.39 o 
  -8   0   7      229.58      236.07      6.57 o 
  -7   0   7     1670.40     1665.77     26.42 o 
  -6   0   7      382.68      427.40      8.96 o 
  -5   0   7        0.47        1.62      1.01 o 
  -4   0   7        3.17        4.08      1.32 o 
  -3   0   7      536.51      517.62      8.22 o 
  -2   0   7      144.47      145.46      5.43 o 
  -1   0   7      427.15      438.45      8.50 o 
   0   0   7       11.94       19.49      2.29 o 
   1   0   7      261.92      254.78      6.05 o 
   2   0   7        4.57        2.58      1.55 o 
   3   0   7        4.12        2.95      0.93 o 
   4   0   7     1209.42     1247.72     17.52 o 
   5   0   7       14.87       13.48      1.96 o 
   6   0   7      927.30      987.54     18.22 o 
   7   0   7       10.18       22.54      4.59 o 
   8   0   7      433.28      457.59      9.64 o 
   9   0   7       78.64       85.15      4.63 o 
  10   0   7      186.70      177.17      9.17 o 
  11   0   7        5.30        2.51      4.20 o 
 -15   1   7       41.65       42.41      7.26 o 
 -14   1   7       86.02       85.98      8.79 o 
 -13   1   7       72.15       64.19      7.64 o 
 -12   1   7      274.52      262.20     18.72 o 
 -11   1   7       52.98       49.04      3.57 o 
 -10   1   7      108.49       93.43      5.09 o 
  -9   1   7      777.72      767.39     15.02 o 
  -8   1   7      783.75      733.78     14.22 o 
  -7   1   7       31.86       37.44      2.97 o 
  -6   1   7      136.48      116.66      4.29 o 
  -5   1   7      976.38      991.20     16.93 o 
  -4   1   7     2057.25     2316.34     34.81 o 
  -3   1   7     1050.08     1128.56     18.39 o 
  -2   1   7       42.99       43.82      4.53 o 
  -1   1   7      383.68      369.63      7.06 o 
   0   1   7     1175.54     1193.15     16.47 o 
   1   1   7      978.99      969.54     12.30 o 
   2   1   7     1399.14     1332.64     16.34 o 
   3   1   7      140.90      141.57      3.25 o 
   4   1   7       39.93       37.77      1.87 o 
   5   1   7      146.22      158.29      6.42 o 
   6   1   7     2278.57     2278.35     35.60 o 
   7   1   7      597.64      543.07     11.41 o 
   8   1   7      224.88      217.46      9.32 o 
   9   1   7       29.75       28.66      4.18 o 
  10   1   7      407.59      416.47     14.72 o 
  11   1   7        3.72       -1.85      2.66 o 
  12   1   7       34.91       26.44      4.99 o 
 -15   2   7       10.72        6.88      4.20 o 
 -14   2   7       44.87       41.27      6.88 o 
 -13   2   7       49.03       45.80      5.35 o 
 -12   2   7      202.95      193.05      7.12 o 
 -11   2   7       64.91       63.17      4.74 o 
 -10   2   7      120.73      110.86      4.98 o 
  -9   2   7      702.34      674.72     14.57 o 
  -8   2   7      520.46      513.49     14.97 o 
  -7   2   7     1492.01     1426.09     23.78 o 
  -6   2   7       79.32       74.80      3.47 o 
  -5   2   7       11.08       11.51      1.55 o 
  -4   2   7       56.98       54.48      4.56 o 
  -3   2   7      153.35      133.09      4.04 o 
  -2   2   7      457.97      472.95      8.39 o 
  -1   2   7        2.05       -0.06      0.63 o 
   0   2   7      257.55      256.26      5.36 o 
   1   2   7      546.51      561.62     13.37 o 
   2   2   7      357.39      340.97      5.45 o 
   3   2   7       18.35       19.64      1.62 o 
   4   2   7      937.56      918.30     13.78 o 
   5   2   7      100.58       94.21      4.40 o 
   6   2   7       85.67       79.84      5.13 o 
   7   2   7        2.84        0.60      3.82 o 
   8   2   7      531.18      570.12     16.21 o 
   9   2   7      108.84      102.96      6.89 o 
  10   2   7       86.85       92.51      9.36 o 
  11   2   7        7.89        4.66      3.31 o 
 -15   3   7       24.40       30.74      4.72 o 
 -14   3   7       37.00       33.90      4.45 o 
 -13   3   7        6.75        9.12      2.47 o 
 -12   3   7       42.30       40.86      3.57 o 
 -11   3   7      237.53      236.19     10.19 o 
 -10   3   7      156.24      146.30     10.19 o 
  -9   3   7      534.30      512.69     11.63 o 
  -8   3   7     1870.98     1793.34     31.14 o 
  -7   3   7      194.89      181.81      5.73 o 
  -6   3   7      421.08      408.63      9.25 o 
  -5   3   7      987.08      942.95     14.89 o 
  -4   3   7      523.23      545.64     12.24 o 
  -3   3   7      856.84      848.68     13.25 o 
  -2   3   7     1170.82     1277.04     19.97 o 
  -1   3   7      257.99      249.94      5.13 o 
   0   3   7     1042.65     1061.90     13.27 o 
   1   3   7     1495.07     1467.89     20.11 o 
   2   3   7     1629.61     1642.48     19.42 o 
   3   3   7      224.54      234.35      6.05 o 
   4   3   7      102.42       94.67      5.22 o 
   5   3   7      167.10      155.99      7.07 o 
   6   3   7      114.97      118.60      6.07 o 
   7   3   7      113.91      126.85      6.62 o 
   8   3   7       34.48       30.74      3.91 o 
   9   3   7       87.52       81.33      8.60 o 
  10   3   7      209.49      242.64     10.40 o 
  11   3   7       36.68       35.15      6.88 o 
 -15   4   7       39.89       38.41      4.99 o 
 -14   4   7       20.69       23.62      4.05 o 
 -13   4   7        2.52        1.53      1.99 o 
 -12   4   7      176.97      180.64      7.00 o 
 -11   4   7       34.24       40.39      3.57 o 
 -10   4   7       27.72       34.11      3.54 o 
  -9   4   7      402.55      394.78      9.87 o 
  -8   4   7      135.95      131.74      5.10 o 
  -7   4   7     1705.98     1637.32     26.80 o 
  -6   4   7       56.41       56.87      2.95 o 
  -5   4   7      698.88      714.51     12.19 o 
  -4   4   7      250.88      259.70      5.93 o 
  -3   4   7      325.21      296.51      6.73 o 
  -2   4   7       23.80       26.00      2.71 o 
  -1   4   7      397.97      458.98      7.98 o 
   0   4   7      163.78      159.44      3.45 o 
   1   4   7      684.06      691.05     18.16 o 
   2   4   7      574.03      595.17     15.61 o 
   3   4   7      220.58      209.94      8.05 o 
   4   4   7      569.06      575.08     24.84 o 
   5   4   7      390.06      415.36     20.25 o 
   6   4   7       13.85       15.28      5.35 o 
   7   4   7       89.06       88.27      8.02 o 
   8   4   7      479.46      463.12     20.63 o 
   9   4   7       17.86        8.41      4.20 o 
  10   4   7      207.14      202.52     13.76 o 
  11   4   7        0.97        2.67      3.82 o 
 -14   5   7       64.93       75.74      5.93 o 
 -13   5   7       49.64       53.44      4.20 o 
 -12   5   7       77.89       78.86      4.69 o 
 -11   5   7       60.69       58.58      5.11 o 
 -10   5   7       65.95       63.95      4.83 o 
  -9   5   7      580.01      581.79     12.59 o 
  -8   5   7      695.36      696.47     16.82 o 
  -7   5   7      822.95      801.09     13.75 o 
  -6   5   7      400.30      411.10     13.18 o 
  -5   5   7      220.78      198.80     10.09 o 
  -4   5   7      248.93      265.48     13.89 o 
  -3   5   7      282.40      285.80      7.55 o 
  -2   5   7      221.85      238.58      8.79 o 
  -1   5   7      291.96      273.29     10.65 o 
   0   5   7      317.94      315.20     11.47 o 
   1   5   7      188.92      190.51     10.89 o 
   2   5   7      390.36      370.63     13.37 o 
   3   5   7      202.22      209.67      8.69 o 
   4   5   7       10.43        5.35      4.20 o 
   5   5   7      137.19      136.03     12.61 o 
   6   5   7       18.08       15.67      5.73 o 
  10   5   7      173.30      165.45     12.23 o 
 -13   6   7       31.80       30.57      4.77 o 
 -12   6   7       49.22       49.69      5.32 o 
 -11   6   7      119.04      127.25      9.17 o 
 -10   6   7       41.12       43.06      6.50 o 
  -9   6   7      146.23      143.14      6.49 o 
  -8   6   7       68.97       70.26      7.55 o 
  -7   6   7      662.32      629.32     14.47 o 
  -6   6   7       38.03       39.55      3.25 o 
  -5   6   7      772.63      753.30     15.54 o 
  -4   6   7      210.89      206.10      7.24 o 
  -3   6   7      365.49      351.54     13.31 o 
  -2   6   7      114.48      107.87      7.83 o 
  -1   6   7       66.55       61.33      6.88 o 
   0   6   7      485.11      425.02     14.50 o 
   1   6   7      164.99      166.39      9.36 o 
   2   6   7     1857.63     1839.47     40.10 o 
   3   6   7      273.27      272.38     21.97 o 
   4   6   7      720.92      749.70     32.86 o 
   5   6   7      124.97      124.57     13.37 o 
   6   6   7       15.20       11.85      5.73 o 
 -12   7   7       19.57       23.45      4.22 o 
 -11   7   7      109.59      105.64      6.93 o 
 -10   7   7      102.28      113.12      6.93 o 
  -9   7   7      255.85      264.15      9.02 o 
  -8   7   7       95.35       94.38      5.15 o 
  -7   7   7      402.29      377.54     10.38 o 
  -6   7   7      229.28      249.78      7.43 o 
  -5   7   7      276.96      269.90     14.33 o 
  -4   7   7       30.20       42.73      5.38 o 
  -3   7   7      355.04      358.08     14.13 o 
  -2   7   7      369.78      331.06     13.58 o 
  -1   7   7      477.37      453.57     20.63 o 
   0   7   7      447.28      443.52     15.70 o 
   1   7   7      101.76       88.74      7.06 o 
   2   7   7       64.57       54.02      8.41 o 
   3   7   7      173.56      191.60     13.95 o 
   4   7   7       18.86       19.11      7.26 o 
   5   7   7        9.90        1.53      4.97 o 
   6   7   7       57.06       46.24      9.93 o 
   7   7   7       37.80       43.56      9.93 o 
 -11   8   7        4.88        6.20      2.89 o 
 -10   8   7       23.39       28.02      3.52 o 
  -9   8   7       85.69      106.89      5.44 o 
  -8   8   7      141.28      152.03      7.31 o 
  -7   8   7      377.00      377.43     16.04 o 
  -6   8   7      153.99      150.61     13.76 o 
  -5   8   7       39.26       38.28      5.60 o 
  -4   8   7      143.19      143.37      9.45 o 
  -3   8   7      147.91      133.05     13.56 o 
  -2   8   7       67.82       76.01      7.26 o 
  -1   8   7      183.31      186.09     12.99 o 
   0   8   7      289.08      280.60     13.03 o 
   1   8   7       78.13       81.59      8.79 o 
   2   8   7      364.08      372.18     19.11 o 
   3   8   7      108.34      128.01     14.90 o 
   4   8   7       77.29       59.23     11.08 o 
   5   8   7       92.03       88.27     13.37 o 
   6   8   7       33.37       27.51      9.17 o 
   7   8   7       90.35       96.29     14.14 o 
 -10   9   7        7.03        9.55      6.50 o 
  -9   9   7       68.83       67.32     13.95 o 
  -8   9   7        6.47        7.89      4.40 o 
  -7   9   7        9.96        7.28      7.64 o 
  -6   9   7       92.40      103.54      9.02 o 
  -5   9   7      313.48      297.06     30.19 o 
  -4   9   7       74.24       78.58      8.08 o 
  -3   9   7       36.72       35.26      8.98 o 
  -2   9   7      115.68      116.56      9.36 o 
  -1   9   7       68.47       68.25      7.80 o 
   0   9   7      243.21      235.01     13.56 o 
   1   9   7       28.88       16.07      9.36 o 
   2   9   7      254.25      265.53     13.59 o 
   3   9   7       85.09       63.43     12.61 o 
   4   9   7       18.33       17.96      8.02 o 
   5   9   7        5.61        9.55      7.64 o 
   6   9   7       69.32       79.86     14.14 o 
  -8  10   7       45.66       45.13      9.93 o 
  -7  10   7      120.37      127.27     12.61 o 
  -6  10   7       83.98       92.21      9.45 o 
  -5  10   7        3.50        9.43      4.77 o 
  -4  10   7      101.96      100.36      9.84 o 
  -3  10   7       38.13       33.78      6.61 o 
  -2  10   7       25.43       24.40      5.97 o 
  -1  10   7       86.84       84.10      8.90 o 
   0  10   7       47.89       45.30      7.21 o 
   1  10   7      266.42      273.35     14.97 o 
   2  10   7       38.55       32.85      7.07 o 
   3  10   7       32.22       14.52      8.41 o 
   4  10   7       73.74       55.41     12.99 o 
  -3  11   7       13.84       16.58      5.60 o 
  -2  11   7       99.25      122.36     11.37 o 
  -1  11   7       92.75      117.16     11.09 o 
  -7 -10   8       32.56       19.87      8.02 o 
  -6 -10   8       24.99       35.09      8.41 o 
  -5 -10   8        5.26        2.97      3.10 o 
  -4 -10   8       88.85       96.74      7.64 o 
  -3 -10   8      126.51      129.92      8.41 o 
  -2 -10   8       30.08       33.04      4.86 o 
  -1 -10   8       81.40       76.50      9.93 o 
   0 -10   8       11.27        9.40      3.29 o 
   1 -10   8       43.85       37.83      5.73 o 
   2 -10   8      216.33      233.47     12.23 o 
  -9  -9   8       23.58       24.57      4.59 o 
  -8  -9   8       20.70       20.60      4.30 o 
  -7  -9   8       63.71       63.14      6.50 o 
  -6  -9   8       57.42       48.21      6.11 o 
  -5  -9   8      117.48      110.94      7.70 o 
  -4  -9   8       47.91       46.34      5.73 o 
  -3  -9   8       71.57       71.07      6.01 o 
  -2  -9   8       13.18       10.79      4.59 o 
  -1  -9   8      181.61      170.47      8.90 o 
   0  -9   8       12.50        9.40      3.18 o 
   1  -9   8       52.38       62.96      4.30 o 
   2  -9   8       13.12        9.13      2.39 o 
   3  -9   8      124.05      137.56      9.55 o 
   4  -9   8       72.60       79.10      7.26 o 
 -11  -8   8       48.77       38.59      6.88 o 
 -10  -8   8       18.78       23.78      4.59 o 
  -9  -8   8       12.84       11.49      3.46 o 
  -8  -8   8      192.72      193.28      9.92 o 
  -7  -8   8       25.25       24.10      9.36 o 
  -6  -8   8       63.32       64.20      5.94 o 
  -5  -8   8        8.10        2.84      2.47 o 
  -4  -8   8      131.72      139.36      8.05 o 
  -3  -8   8      205.19      197.86      9.27 o 
  -2  -8   8        6.94        8.30      2.65 o 
  -1  -8   8       79.34       73.19      9.74 o 
   0  -8   8      314.76      309.20      9.56 o 
   1  -8   8      138.56      133.00      5.38 o 
   2  -8   8      156.07      165.08      6.62 o 
   3  -8   8      215.46      203.64     17.96 o 
   4  -8   8       42.33       47.57      4.05 o 
   5  -8   8       65.51       73.75      7.26 o 
   6  -8   8       29.18       25.94      4.59 o 
 -10  -7   8       92.10       85.75     10.13 o 
  -9  -7   8       73.10       77.69      6.33 o 
  -8  -7   8       17.89       14.37      3.39 o 
  -7  -7   8      168.93      168.90      8.72 o 
  -6  -7   8      103.53      108.58      6.89 o 
  -5  -7   8       96.06       70.68      7.07 o 
  -4  -7   8       66.78       65.57      5.30 o 
  -3  -7   8       35.19       55.53      4.94 o 
  -2  -7   8       48.69       35.49      4.03 o 
  -1  -7   8      302.94      276.44     10.53 o 
   0  -7   8      223.06      209.27     10.42 o 
   1  -7   8       26.71       28.56      2.63 o 
   2  -7   8       64.52       64.19      5.76 o 
   3  -7   8      368.39      356.78      9.38 o 
   4  -7   8       18.81       16.64      2.41 o 
   5  -7   8       15.96       18.49      2.76 o 
   6  -7   8       29.40       26.08      3.54 o 
   7  -7   8       66.95       74.90      5.40 o 
   8  -7   8      138.55      145.40      7.70 o 
 -11  -6   8       43.04       49.67      8.02 o 
 -10  -6   8       49.30       49.26      5.14 o 
  -9  -6   8      157.59      152.20     16.43 o 
  -8  -6   8      155.84      152.32      7.98 o 
  -7  -6   8        1.81        0.67      1.97 o 
  -6  -6   8      190.58      173.82     14.33 o 
  -5  -6   8       23.22       28.08      3.82 o 
  -4  -6   8      202.99      166.76      7.80 o 
  -3  -6   8      282.04      250.15      9.73 o 
  -2  -6   8       89.37       74.09      5.09 o 
  -1  -6   8      166.88      166.18      5.04 o 
   0  -6   8      399.14      382.50      8.96 o 
   1  -6   8      318.91      317.53     11.71 o 
   2  -6   8      521.92      510.48     11.45 o 
   3  -6   8      173.70      168.41      5.90 o 
   4  -6   8      197.98      192.66      6.77 o 
   5  -6   8      514.60      504.08     11.95 o 
   6  -6   8       41.31       45.12      5.14 o 
   7  -6   8       75.91       76.84      5.26 o 
   8  -6   8       81.97       77.19      5.80 o 
   9  -6   8       82.97      108.53      6.85 o 
 -11  -5   8       28.16       20.63      5.73 o 
 -10  -5   8       64.47       70.68      5.22 o 
  -9  -5   8      101.39      112.81      9.36 o 
  -8  -5   8      125.66      102.75      6.24 o 
  -7  -5   8        8.85        9.38      2.66 o 
  -6  -5   8      596.74      550.34     15.67 o 
  -5  -5   8      424.98      399.44     12.66 o 
  -4  -5   8     1126.11     1084.00     25.35 o 
  -3  -5   8      155.80      146.05      7.26 o 
  -2  -5   8       97.82       91.63      6.50 o 
  -1  -5   8      706.18      636.26     12.39 o 
   0  -5   8      781.47      749.83     14.34 o 
   1  -5   8        7.17        8.49      1.69 o 
   2  -5   8      270.17      272.21      7.42 o 
   3  -5   8      278.82      283.35      7.68 o 
   4  -5   8       17.93       17.44      2.33 o 
   5  -5   8        9.87       13.96      3.38 o 
   6  -5   8        5.71        6.09      2.61 o 
   7  -5   8      163.00      174.71      7.70 o 
   8  -5   8       95.01       97.84      6.07 o 
   9  -5   8       28.98       27.89      6.11 o 
 -11  -4   8       49.56       55.02      7.64 o 
 -10  -4   8       82.52       82.54      8.79 o 
  -9  -4   8     1073.48     1039.76     23.61 o 
  -8  -4   8       48.80       46.27      4.22 o 
  -7  -4   8       17.95       21.11      6.30 o 
  -6  -4   8       98.45       82.92      5.22 o 
  -5  -4   8      141.53      140.78     19.30 o 
  -4  -4   8      296.60      276.99     11.46 o 
  -3  -4   8      243.44      226.37     10.14 o 
  -2  -4   8      148.63      139.00      4.28 o 
  -1  -4   8      116.74      122.36      4.16 o 
   0  -4   8      800.20      746.27     13.95 o 
   1  -4   8      876.58      842.50     15.70 o 
   2  -4   8      149.22      148.32      5.10 o 
   3  -4   8        0.99        1.65      1.21 o 
   4  -4   8       93.34       85.25      4.12 o 
   5  -4   8      307.30      312.37     11.75 o 
   6  -4   8       21.79       21.13      2.97 o 
   7  -4   8       39.61       43.83      9.74 o 
   8  -4   8      183.40      188.43      8.41 o 
   9  -4   8       85.73       99.73      9.55 o 
  10  -4   8       26.18       22.93      6.11 o 
 -11  -3   8       90.79      109.28      9.55 o 
 -10  -3   8      128.37      111.19      9.93 o 
  -9  -3   8      508.25      506.30     22.16 o 
  -8  -3   8       83.49       84.33      4.94 o 
  -7  -3   8      228.45      211.31     10.13 o 
  -6  -3   8     1070.18     1041.68     23.17 o 
  -5  -3   8        4.57        3.17      1.74 o 
  -4  -3   8      184.38      157.48      4.18 o 
  -3  -3   8       21.62       21.86      2.50 o 
  -2  -3   8     2016.91     2037.58     42.61 o 
  -1  -3   8      672.66      629.92     12.20 o 
   0  -3   8      395.76      372.11      8.44 o 
   1  -3   8       42.50       45.06      2.73 o 
   2  -3   8     1288.27     1230.39     21.24 o 
   3  -3   8      166.55      167.47      4.80 o 
   4  -3   8      198.60      190.54      5.20 o 
   5  -3   8      196.67      186.78      6.13 o 
   6  -3   8        1.43        2.50      3.25 o 
   7  -3   8      127.38      121.25      6.20 o 
   8  -3   8       39.14       49.29      6.88 o 
   9  -3   8       28.64       30.19      6.11 o 
  10  -3   8       51.43       54.26      8.02 o 
 -15  -2   8      263.60      284.67     16.05 o 
 -14  -2   8        3.42        0.76      3.82 o 
 -13  -2   8      207.85      208.63     12.23 o 
 -12  -2   8        7.02        4.44      2.47 o 
 -11  -2   8      217.30      208.52      8.08 o 
 -10  -2   8       69.63       58.18      4.97 o 
  -9  -2   8      671.12      694.25     16.16 o 
  -8  -2   8      394.00      398.93     10.60 o 
  -7  -2   8      235.34      231.10      5.62 o 
  -6  -2   8      173.83      169.97      5.30 o 
  -5  -2   8       19.22       16.89      2.99 o 
  -4  -2   8      382.38      345.33      7.38 o 
  -3  -2   8      265.44      271.68      7.07 o 
  -2  -2   8       98.84      109.24      3.77 o 
  -1  -2   8       95.59       90.76      4.82 o 
   0  -2   8     1955.71     1855.16     28.83 o 
   1  -2   8     1191.71     1146.65     19.28 o 
   2  -2   8      685.74      630.95     12.38 o 
   3  -2   8       49.49       51.62      2.60 o 
   4  -2   8      275.64      262.55      6.13 o 
   5  -2   8       87.00       73.29      3.26 o 
   6  -2   8       42.42       54.45      5.90 o 
   7  -2   8       31.80       26.91      3.64 o 
   8  -2   8       65.90       54.26      7.26 o 
   9  -2   8      434.78      406.18     19.87 o 
  10  -2   8      115.05       96.67     10.32 o 
  11  -2   8       61.91       61.52      6.88 o 
 -15  -1   8       27.26       49.29      7.64 o 
 -14  -1   8        7.47        1.15      3.82 o 
 -13  -1   8      157.53      182.65     11.46 o 
 -12  -1   8       14.11       18.26      4.20 o 
 -11  -1   8       92.11       94.96      5.65 o 
 -10  -1   8       13.48       13.25      2.87 o 
  -9  -1   8      733.36      719.71     26.75 o 
  -8  -1   8       44.19       40.49      3.39 o 
  -7  -1   8      857.71      837.41     15.03 o 
  -6  -1   8     1717.26     1657.42     22.11 o 
  -5  -1   8      214.20      230.39      5.67 o 
  -4  -1   8       68.05       88.77      5.16 o 
  -3  -1   8      286.29      336.50      7.62 o 
  -2  -1   8     1516.13     1550.38     42.28 o 
  -1  -1   8      275.44      270.54     11.26 o 
   0  -1   8      516.30      502.07     10.22 o 
   1  -1   8       27.66       35.29      4.09 o 
   2  -1   8      468.20      446.39      9.64 o 
   3  -1   8       34.02       24.54      2.54 o 
   4  -1   8      256.00      229.33      5.54 o 
   5  -1   8      144.84      152.37      5.06 o 
   6  -1   8       13.10       18.09      2.10 o 
   7  -1   8        3.95        4.20      2.43 o 
   8  -1   8       58.56       69.89      5.67 o 
   9  -1   8      135.86      132.34      6.01 o 
  10  -1   8      161.83      158.85      6.57 o 
  11  -1   8       19.51       20.47      4.40 o 
 -15   0   8      330.96      337.02     17.96 o 
 -14   0   8       29.26       25.60      5.73 o 
 -13   0   8       57.19       56.17      7.26 o 
 -12   0   8        0.86        0.36      2.01 o 
 -11   0   8      194.15      199.81     10.32 o 
 -10   0   8      571.71      580.93     26.37 o 
  -9   0   8      203.34      209.26      6.38 o 
  -8   0   8      475.54      456.57     10.07 o 
  -7   0   8      204.28      198.13      5.93 o 
  -6   0   8      406.49      415.58     10.59 o 
  -5   0   8      100.53       85.37      3.52 o 
  -4   0   8     3739.32     3617.32     54.16 o 
  -3   0   8       15.40       12.68      1.19 o 
  -2   0   8      290.21      316.59      6.06 o 
  -1   0   8       18.12       19.83      1.74 o 
   0   0   8     3103.53     2991.97     43.72 o 
   1   0   8      279.81      287.53      6.79 o 
   2   0   8      344.22      328.37      7.51 o 
   3   0   8        6.11        4.90      1.29 o 
   4   0   8       66.86       57.38      2.58 o 
   5   0   8        7.79        6.03      1.68 o 
   6   0   8      597.56      577.91     12.70 o 
   7   0   8       10.30       10.05      1.89 o 
   8   0   8        4.40        5.29      1.72 o 
   9   0   8       33.46       38.56      3.00 o 
  10   0   8       15.33        6.69      3.37 o 
  11   0   8        2.78        3.18      3.31 o 
 -15   1   8       26.39       42.41      7.26 o 
 -14   1   8        7.56        8.41      4.20 o 
 -13   1   8      157.06      175.38      9.17 o 
 -12   1   8       15.83       22.61      3.48 o 
 -11   1   8       85.87       80.61      7.07 o 
 -10   1   8       14.01       13.98      2.27 o 
  -9   1   8      758.62      712.78     14.43 o 
  -8   1   8       42.09       40.94      2.98 o 
  -7   1   8      842.15      829.07     16.69 o 
  -6   1   8     1717.65     1668.53     28.77 o 
  -5   1   8      214.91      246.39      6.45 o 
  -4   1   8       67.96       82.04      3.36 o 
  -3   1   8      282.42      328.81      7.57 o 
  -2   1   8     1518.37     1580.09     24.87 o 
  -1   1   8      270.30      273.67      5.44 o 
   0   1   8      524.80      518.61      8.54 o 
   1   1   8       28.33       32.73      1.69 o 
   2   1   8      487.87      484.20      7.40 o 
   3   1   8       34.58       30.00      1.65 o 
   4   1   8      255.10      234.36      7.00 o 
   5   1   8      142.42      135.73      5.10 o 
   6   1   8       12.81       17.32      2.18 o 
   7   1   8        4.50        4.02      1.50 o 
   8   1   8       59.33       52.59      5.11 o 
   9   1   8      137.72      138.43      8.09 o 
  10   1   8      162.48      157.10      8.90 o 
  11   1   8       19.92       28.66      4.72 o 
 -15   2   8      258.74      261.36     15.67 o 
 -14   2   8        3.08       10.32      4.59 o 
 -13   2   8      209.05      220.27      7.99 o 
 -12   2   8        7.23        5.20      2.05 o 
 -11   2   8      213.56      206.50     11.31 o 
 -10   2   8       66.20       51.73      3.58 o 
  -9   2   8      675.39      676.93     14.16 o 
  -8   2   8      405.23      402.24      9.68 o 
  -7   2   8      231.90      224.01      6.67 o 
  -6   2   8      172.61      170.95      5.39 o 
  -5   2   8       17.58       17.46      1.80 o 
  -4   2   8      374.04      342.07      7.94 o 
  -3   2   8      260.52      260.37      6.52 o 
  -2   2   8      101.02      112.55      3.88 o 
  -1   2   8       93.65       87.16      3.14 o 
   0   2   8     1993.35     1857.31     21.94 o 
   1   2   8     1192.80     1140.05     14.48 o 
   2   2   8      675.74      646.57      9.05 o 
   3   2   8       46.92       48.85      2.51 o 
   4   2   8      268.37      260.10      6.89 o 
   5   2   8       94.78       87.02      3.93 o 
   6   2   8       40.73       41.32      4.05 o 
   7   2   8       31.91       35.17      4.05 o 
   8   2   8       63.39       53.31     14.71 o 
   9   2   8      432.47      422.82     17.39 o 
  10   2   8      116.24      104.73      7.57 o 
  11   2   8       63.56       52.58      6.88 o 
 -15   3   8       26.72       21.44      8.02 o 
 -14   3   8       42.54       43.56      4.84 o 
 -13   3   8      119.20      122.49      5.95 o 
 -12   3   8      114.07      133.40      6.05 o 
 -11   3   8       86.29       91.02      4.87 o 
 -10   3   8      128.11      125.53      5.40 o 
  -9   3   8      512.96      505.53     16.93 o 
  -8   3   8       79.52       81.91      4.10 o 
  -7   3   8      223.45      205.30      6.45 o 
  -6   3   8     1068.40     1037.64     18.40 o 
  -5   3   8        3.50        3.06      1.15 o 
  -4   3   8      192.02      158.44      4.59 o 
  -3   3   8       22.67       23.69      1.83 o 
  -2   3   8     2002.88     1990.28     27.24 o 
  -1   3   8      664.76      621.27     10.35 o 
   0   3   8      407.42      389.83      6.91 o 
   1   3   8       43.48       41.45      2.70 o 
   2   3   8     1292.09     1285.01     22.69 o 
   3   3   8      164.10      162.83      5.10 o 
   4   3   8      192.37      180.46     12.04 o 
   5   3   8      198.17      197.61      9.36 o 
   6   3   8        1.71       -2.29      2.67 o 
   7   3   8      127.06      125.17     10.13 o 
   8   3   8       37.72       49.86      4.86 o 
   9   3   8       27.93       24.07      5.73 o 
  10   3   8       53.95       76.80      9.17 o 
 -14   4   8       39.72       47.35      5.92 o 
 -13   4   8      175.50      158.84      6.81 o 
 -12   4   8       63.54       64.58      4.52 o 
 -11   4   8       51.44       47.27      5.70 o 
 -10   4   8       78.27       73.90      4.37 o 
  -9   4   8     1071.01     1000.62     19.17 o 
  -8   4   8       47.13       44.76      4.34 o 
  -7   4   8       19.03       20.09      2.31 o 
  -6   4   8      102.37       95.65      4.61 o 
  -5   4   8      145.40      152.06      4.46 o 
  -4   4   8      292.68      283.68      6.31 o 
  -3   4   8      251.57      236.91      5.44 o 
  -2   4   8      144.99      136.68      3.77 o 
  -1   4   8      120.19      129.95      4.78 o 
   0   4   8      801.01      734.10     18.30 o 
   1   4   8      908.20      876.99     21.47 o 
   2   4   8      147.43      147.44      7.06 o 
   3   4   8        1.41        2.37      2.29 o 
   4   4   8       97.43       90.18      9.55 o 
   5   4   8      307.64      329.76     18.34 o 
   9   4   8       87.79      103.93      9.93 o 
  10   4   8       27.21       31.72      6.50 o 
 -14   5   8       29.66       23.17      4.83 o 
 -13   5   8       32.27       29.88      3.47 o 
 -12   5   8       43.40       39.55      3.70 o 
 -11   5   8       29.49       32.26      3.22 o 
 -10   5   8       64.01       69.69      4.47 o 
  -9   5   8       98.86      110.40      4.85 o 
  -8   5   8      126.17      107.52      4.62 o 
  -7   5   8        6.69        4.72      1.46 o 
  -6   5   8      597.03      543.92     10.40 o 
  -5   5   8      414.61      389.65     10.47 o 
  -4   5   8     1137.48     1116.56     30.62 o 
  -3   5   8      158.11      154.12      5.48 o 
  -2   5   8      104.15       93.08      3.75 o 
  -1   5   8      714.62      643.66     18.43 o 
   0   5   8      783.54      785.53     20.65 o 
   1   5   8        5.98        5.35      3.44 o 
   2   5   8      261.10      264.56     10.37 o 
   3   5   8      279.26      299.32     10.88 o 
   4   5   8       14.13       14.90      5.73 o 
   5   5   8       10.20       18.72      6.11 o 
   6   5   8        5.08        2.29      4.20 o 
 -13   6   8       59.90       62.08      6.06 o 
 -12   6   8       86.59       85.97      6.69 o 
 -11   6   8       43.11       52.13      5.14 o 
 -10   6   8       48.65       50.83      7.07 o 
  -9   6   8      150.06      131.63     13.56 o 
  -8   6   8      156.46      146.56      6.52 o 
  -7   6   8        1.44        1.91      1.70 o 
  -6   6   8      185.12      168.02      6.49 o 
  -5   6   8       25.27       23.00      2.63 o 
  -4   6   8      207.78      181.10      5.99 o 
  -3   6   8      277.59      266.81     19.68 o 
  -2   6   8       90.69       77.59      6.42 o 
  -1   6   8      168.20      155.38      8.61 o 
   0   6   8      400.05      382.30     27.89 o 
   1   6   8      333.18      323.97     13.76 o 
   2   6   8      521.76      535.54     16.42 o 
   3   6   8      175.36      145.97     14.14 o 
   4   6   8      200.24      188.00     15.67 o 
   5   6   8      512.30      530.37     27.13 o 
   6   6   8       38.91       53.11      9.55 o 
 -12   7   8        0.13        2.64      3.25 o 
 -11   7   8       19.68       17.27      4.59 o 
 -10   7   8       90.40       79.45      6.14 o 
  -9   7   8       73.34       78.57      6.34 o 
  -8   7   8       16.90       16.02      2.79 o 
  -7   7   8      167.27      159.66      6.43 o 
  -6   7   8      105.86      101.16      4.69 o 
  -5   7   8       96.03       85.78      7.42 o 
  -4   7   8       68.34       56.82      6.14 o 
  -3   7   8       34.15       51.63     11.08 o 
  -2   7   8       52.45       39.17      5.30 o 
  -1   7   8      291.17      268.47     12.11 o 
   0   7   8      223.98      211.02     10.56 o 
   1   7   8       28.91       35.31      4.86 o 
   2   7   8       61.85       65.61      6.14 o 
   3   7   8      359.52      346.96     22.93 o 
   4   7   8       21.19       16.43      7.26 o 
   5   7   8       15.00       21.78      8.02 o 
   6   7   8       29.01       11.85      6.88 o 
 -11   8   8       48.21       50.36      9.17 o 
 -10   8   8       18.81       23.90      3.32 o 
  -9   8   8       12.87       14.39      2.69 o 
  -8   8   8      196.98      186.04      6.77 o 
  -7   8   8       23.41       16.81      4.97 o 
  -6   8   8       62.75       64.91      7.26 o 
  -5   8   8        7.78        3.34      5.16 o 
  -4   8   8      133.28      153.32     10.00 o 
  -3   8   8      208.75      211.92     11.29 o 
  -2   8   8        6.81        8.22      3.51 o 
  -1   8   8       81.59       73.23      7.25 o 
   0   8   8      314.84      349.26     15.48 o 
   1   8   8      140.06      136.00      9.36 o 
   2   8   8      156.29      160.86     12.61 o 
   3   8   8      217.29      237.67     19.87 o 
   4   8   8       42.56       16.43      8.02 o 
   5   8   8       66.42       65.72     12.61 o 
   6   8   8       27.39       35.54      9.93 o 
  -9   9   8       23.78       28.99     10.70 o 
  -8   9   8       20.59       30.52      6.07 o 
  -7   9   8       62.87       66.61      8.05 o 
  -6   9   8       58.84       66.48      7.89 o 
  -5   9   8      119.91      124.72     10.70 o 
  -4   9   8       45.88       48.01      6.70 o 
  -3   9   8       71.95       68.25      7.61 o 
  -2   9   8       12.45       15.67      4.59 o 
  -1   9   8      178.29      175.53     11.20 o 
   0   9   8       11.77       14.34      4.57 o 
   1   9   8       50.87       56.52      7.25 o 
   2   9   8       13.25       10.32      7.26 o 
   3   9   8      130.27      126.48     16.43 o 
   4   9   8       72.37       76.04     13.76 o 
   5   9   8       36.19       31.72     10.32 o 
  -7  10   8       30.94       29.64      6.69 o 
  -6  10   8       27.11       23.16      5.86 o 
  -5  10   8        5.52        4.89      4.13 o 
  -4  10   8       89.15       87.67     14.90 o 
  -3  10   8      128.79      135.07     11.15 o 
  -2  10   8       30.45       26.31      5.94 o 
  -1  10   8       82.40       62.94     12.99 o 
   0  10   8       12.76       14.12      4.95 o 
   1  10   8       43.08       42.55      7.21 o 
   2  10   8      215.72      238.06     23.31 o 
   3  10   8       13.38       20.63      9.55 o 
  -6 -10   9       66.42       61.90     11.46 o 
  -5 -10   9       36.74       43.61      5.78 o 
  -4 -10   9       56.69       55.55      6.33 o 
  -3 -10   9       37.47       35.52      7.26 o 
  -2 -10   9      211.83      232.27     11.36 o 
  -1 -10   9       14.30       14.32      3.82 o 
   0 -10   9       65.79       69.72     12.99 o 
   1 -10   9       92.68      104.15      8.96 o 
  -9  -9   9      142.68      149.70     16.05 o 
  -8  -9   9       24.80       28.67      4.94 o 
  -7  -9   9       61.10       62.99      6.50 o 
  -6  -9   9       47.08       55.49      6.11 o 
  -5  -9   9      165.05      152.19      9.17 o 
  -4  -9   9       53.76       54.56      6.30 o 
  -3  -9   9       67.21       82.76      6.64 o 
  -2  -9   9       31.52       26.13      4.45 o 
  -1  -9   9       12.67        3.49      2.60 o 
   0  -9   9      162.11      152.43      8.84 o 
   1  -9   9       18.12       21.02      2.88 o 
   2  -9   9      136.46      145.72      6.34 o 
   3  -9   9      110.02      116.18      6.02 o 
   4  -9   9       45.82       42.36      5.44 o 
 -10  -8   9       18.44       17.89      8.22 o 
  -9  -8   9       13.96       15.02      4.03 o 
  -8  -8   9       61.29       57.89      6.06 o 
  -7  -8   9      413.27      438.63     51.78 o 
  -6  -8   9      255.57      259.07     11.47 o 
  -5  -8   9       36.60       25.25      4.22 o 
  -4  -8   9       53.81       46.63      5.22 o 
  -3  -8   9      106.02      109.01      7.28 o 
  -2  -8   9      123.81      115.60      7.28 o 
  -1  -8   9       33.35       34.03      4.28 o 
   0  -8   9      189.64      189.36      6.62 o 
   1  -8   9      275.30      287.12      8.50 o 
   2  -8   9      101.25      100.70      5.09 o 
   3  -8   9       27.57       28.15      3.24 o 
   4  -8   9       95.59       99.46      5.34 o 
   5  -8   9       51.79       47.89      4.09 o 
   6  -8   9       17.01       19.73      4.31 o 
 -11  -7   9       14.20       14.52      6.50 o 
 -10  -7   9       51.72       63.01      6.14 o 
  -9  -7   9      372.75      371.33     26.17 o 
  -8  -7   9      229.43      217.47     10.19 o 
  -7  -7   9       68.53       68.31      6.06 o 
  -6  -7   9       14.98       11.35      3.82 o 
  -5  -7   9      324.24      307.05     12.03 o 
  -4  -7   9        9.64       15.11      3.24 o 
  -3  -7   9      193.37      183.28      8.79 o 
  -2  -7   9      102.95      100.11      6.57 o 
  -1  -7   9      414.67      413.93     10.06 o 
   0  -7   9      355.33      333.81     11.93 o 
   1  -7   9       36.03       31.95      2.96 o 
   2  -7   9      101.64       93.70      5.78 o 
   3  -7   9       54.97       49.23      3.66 o 
   4  -7   9       53.36       52.20      3.86 o 
   5  -7   9       41.08       40.05      4.31 o 
   6  -7   9      138.26      143.03      7.68 o 
   7  -7   9        4.44        4.78      2.70 o 
 -11  -6   9      328.20      368.36     20.63 o 
 -10  -6   9      117.38      116.59      7.25 o 
  -9  -6   9       81.54       81.45      6.24 o 
  -8  -6   9      226.03      204.30      9.35 o 
  -7  -6   9      274.52      290.06     21.40 o 
  -6  -6   9      180.05      178.99      8.53 o 
  -5  -6   9       42.39       36.17      4.38 o 
  -4  -6   9      137.91      123.09      7.14 o 
  -3  -6   9      642.94      632.06     18.72 o 
  -2  -6   9       94.92       98.00      6.14 o 
  -1  -6   9       81.55       76.89      4.70 o 
   0  -6   9       49.48       58.37      3.45 o 
   1  -6   9       75.69       77.15      4.15 o 
   2  -6   9      178.79      170.93      6.17 o 
   3  -6   9       42.52       42.76      3.31 o 
   4  -6   9      241.41      235.07      7.74 o 
   5  -6   9        0.72        1.09      1.66 o 
   6  -6   9      382.61      366.92     17.96 o 
   7  -6   9       45.27       34.49      7.26 o 
   8  -6   9        1.10       -1.60      3.63 o 
 -11  -5   9       26.15       36.68      7.26 o 
 -10  -5   9      102.61      108.14     11.08 o 
  -9  -5   9      373.08      389.08     13.03 o 
  -8  -5   9      113.47      110.31      6.70 o 
  -7  -5   9       77.11       71.18      5.50 o 
  -6  -5   9      227.90      218.50      9.27 o 
  -5  -5   9      334.24      330.89     11.66 o 
  -4  -5   9       20.44       11.96      2.89 o 
  -3  -5   9       80.42       65.21      4.94 o 
  -2  -5   9      211.38      201.93     10.04 o 
  -1  -5   9      755.13      753.64     14.43 o 
   0  -5   9      507.25      492.38     10.94 o 
   1  -5   9      283.51      257.59      8.46 o 
   2  -5   9       57.29       60.29      3.56 o 
   3  -5   9       17.45       21.20      2.84 o 
   4  -5   9       27.14       26.15      2.83 o 
   5  -5   9       98.58       90.51      4.65 o 
   6  -5   9      110.51      113.60      7.83 o 
   7  -5   9       74.73       81.80      5.65 o 
   8  -5   9      190.11      197.30      9.02 o 
   9  -5   9        9.42       12.61      5.35 o 
 -12  -4   9        5.59        4.59      4.20 o 
 -11  -4   9      119.17      129.92     11.46 o 
 -10  -4   9      135.97      130.68     11.08 o 
  -9  -4   9       45.10       35.94      4.03 o 
  -8  -4   9       35.52       39.99      4.03 o 
  -7  -4   9      515.20      513.13     14.87 o 
  -6  -4   9      223.88      203.12      8.45 o 
  -5  -4   9      949.53      886.76     21.60 o 
  -4  -4   9      105.43      120.15      3.91 o 
  -3  -4   9      555.24      591.58     11.58 o 
  -2  -4   9       68.04       75.35      3.42 o 
  -1  -4   9      444.51      417.25      9.40 o 
   0  -4   9       51.55       52.30      3.03 o 
   1  -4   9      159.81      168.24      5.57 o 
   2  -4   9       12.87       11.83      1.89 o 
   3  -4   9       47.35       45.53      3.11 o 
   4  -4   9       60.62       59.88      4.12 o 
   5  -4   9       12.12       12.60      2.23 o 
   6  -4   9      343.44      347.27     18.34 o 
   7  -4   9       77.66       82.45      5.73 o 
   8  -4   9       34.76       37.45      6.50 o 
   9  -4   9       29.90       37.45      6.88 o 
 -12  -3   9       67.23       77.95      8.79 o 
 -11  -3   9        4.82        2.67      3.44 o 
 -10  -3   9      187.62      176.54     12.61 o 
  -9  -3   9      683.15      656.85     27.13 o 
  -8  -3   9      105.83      107.53      5.66 o 
  -7  -3   9       94.69       95.92      5.30 o 
  -6  -3   9      602.03      591.49     11.24 o 
  -5  -3   9      310.55      312.70      7.28 o 
  -4  -3   9        3.25        4.53      1.19 o 
  -3  -3   9      513.95      496.49     10.19 o 
  -2  -3   9       37.59       38.02      2.48 o 
  -1  -3   9      310.49      315.17      7.76 o 
   0  -3   9      569.04      601.12     12.21 o 
   1  -3   9      430.88      411.40      9.51 o 
   2  -3   9      963.90      903.49     16.87 o 
   3  -3   9      620.09      617.88     12.92 o 
   4  -3   9      469.66      491.28     11.09 o 
   5  -3   9        0.17       -1.06      1.06 o 
   6  -3   9      140.25      137.72      6.69 o 
   7  -3   9       57.04       61.68      4.68 o 
   8  -3   9      298.44      304.93     16.81 o 
   9  -3   9       10.58        8.41      4.97 o 
 -15  -2   9       38.61       37.06      6.88 o 
 -14  -2   9       27.37       28.28      5.73 o 
 -13  -2   9        3.70        5.35      3.82 o 
 -12  -2   9       76.94       68.42      5.22 o 
 -11  -2   9       57.01       64.10      4.66 o 
 -10  -2   9        6.96        7.79      2.28 o 
  -9  -2   9       57.63       52.59      4.10 o 
  -8  -2   9       92.35       82.47      4.74 o 
  -7  -2   9     2283.06     2287.74     33.97 o 
  -6  -2   9      223.54      215.67      6.00 o 
  -5  -2   9      774.79      728.09     15.27 o 
  -4  -2   9      134.75      140.95      4.43 o 
  -3  -2   9      125.26      128.39      4.27 o 
  -2  -2   9      344.58      348.93      7.99 o 
  -1  -2   9     1094.73     1066.51     18.35 o 
   0  -2   9       47.01       40.17      2.65 o 
   1  -2   9      112.16      109.60      4.31 o 
   2  -2   9       62.19       54.23      3.14 o 
   3  -2   9       16.65       15.33      2.12 o 
   4  -2   9      252.33      252.96      7.13 o 
   5  -2   9       32.64       29.59      3.38 o 
   6  -2   9      247.06      257.19     10.00 o 
   7  -2   9       18.92       11.65      3.24 o 
   8  -2   9      527.76      557.50     23.69 o 
   9  -2   9      221.35      195.64     14.14 o 
  10  -2   9      277.94      272.75     13.37 o 
 -15  -1   9        9.11        8.79      5.35 o 
 -14  -1   9       75.25       69.16      8.02 o 
 -13  -1   9       16.95       28.58      4.03 o 
 -12  -1   9       18.32       17.99      8.02 o 
 -11  -1   9       98.04       99.47      5.97 o 
 -10  -1   9      368.04      364.46     11.29 o 
  -9  -1   9      953.93      928.64     20.99 o 
  -8  -1   9       35.03       33.74      3.18 o 
  -7  -1   9      569.20      558.19     11.42 o 
  -6  -1   9      242.20      257.71      8.11 o 
  -5  -1   9      267.76      280.87      6.65 o 
  -4  -1   9       22.95       37.49      2.31 o 
  -3  -1   9      409.42      392.28      8.50 o 
  -2  -1   9      519.72      549.52     10.99 o 
  -1  -1   9       85.93       92.22      5.26 o 
   0  -1   9      206.87      221.72      5.98 o 
   1  -1   9      261.83      251.14      6.60 o 
   2  -1   9      889.25      886.64     15.98 o 
   3  -1   9      327.69      338.98      8.25 o 
   4  -1   9      914.67      948.59     19.41 o 
   5  -1   9       29.01       28.11      3.46 o 
   6  -1   9      187.14      218.34      9.05 o 
   7  -1   9       85.18       73.21      6.11 o 
   8  -1   9     1109.37     1069.44     21.15 o 
   9  -1   9      218.56      207.36      6.78 o 
  10  -1   9        1.07       -1.06      2.02 o 
 -15   0   9        3.23        1.91      4.20 o 
 -14   0   9        3.19       -0.76      3.44 o 
 -13   0   9        6.35        5.92      2.70 o 
 -12   0   9       13.74       10.27      3.06 o 
 -11   0   9        0.82        0.96      1.89 o 
 -10   0   9      542.91      530.82     17.58 o 
  -9   0   9       76.64       70.91      4.94 o 
  -8   0   9       12.70       21.84      2.51 o 
  -7   0   9      327.12      303.32      7.74 o 
  -6   0   9       98.72      110.17      4.66 o 
  -5   0   9     1388.85     1331.21     22.19 o 
  -4   0   9      205.44      237.96      4.09 o 
  -3   0   9       86.01       81.64      2.83 o 
  -2   0   9      920.34      958.73     14.38 o 
  -1   0   9      645.25      617.48     10.33 o 
   0   0   9      384.59      375.71      9.93 o 
   1   0   9       32.65       34.11      2.46 o 
   2   0   9      171.93      158.49      5.74 o 
   3   0   9       99.47       98.49      3.50 o 
   4   0   9      402.25      402.72     11.88 o 
   5   0   9       22.02       20.58      2.55 o 
   6   0   9       59.63       91.12      8.15 o 
   7   0   9        8.18        5.96      1.81 o 
   8   0   9       42.20       52.42      4.08 o 
   9   0   9        2.11       -0.24      1.65 o 
  10   0   9      191.84      214.69     18.72 o 
 -15   1   9        9.11       20.25      5.73 o 
 -14   1   9       75.50       61.14      7.64 o 
 -13   1   9       17.18       30.65      4.30 o 
 -12   1   9       18.97       20.55      8.60 o 
 -11   1   9       94.48       85.07      5.69 o 
 -10   1   9      361.47      352.24     10.34 o 
  -9   1   9      966.67      916.05     17.56 o 
  -8   1   9       35.77       33.91      2.84 o 
  -7   1   9      544.69      537.34     15.51 o 
  -6   1   9      242.72      250.19      6.96 o 
  -5   1   9      253.91      274.01      7.19 o 
  -4   1   9       21.42       27.67      2.35 o 
  -3   1   9      399.84      390.02      9.75 o 
  -2   1   9      519.09      566.20     11.09 o 
  -1   1   9       84.55       86.64      2.94 o 
   0   1   9      193.50      197.30      5.06 o 
   1   1   9      254.63      250.81      5.55 o 
   2   1   9      878.07      886.33     13.51 o 
   3   1   9      331.23      331.90      7.72 o 
   4   1   9      915.90      955.95     25.03 o 
   5   1   9       28.69       20.14      3.63 o 
   6   1   9      186.60      199.18      7.80 o 
   7   1   9       83.29       78.64      3.97 o 
   8   1   9     1113.22     1053.24     36.68 o 
   9   1   9      218.68      192.88      9.73 o 
  10   1   9        0.79        2.90      3.31 o 
 -15   2   9       38.74       47.38      7.26 o 
 -14   2   9       27.36       30.95      5.73 o 
 -13   2   9        3.58        3.44      2.21 o 
 -12   2   9       77.43       72.62      4.55 o 
 -11   2   9       59.83       67.55      4.21 o 
 -10   2   9        8.16        6.91      1.89 o 
  -9   2   9       61.68       57.20      3.75 o 
  -8   2   9       85.67       84.22      4.15 o 
  -7   2   9     2263.11     2173.63     35.22 o 
  -6   2   9      225.21      229.34      7.64 o 
  -5   2   9      772.36      748.26     14.23 o 
  -4   2   9      133.95      135.51      4.65 o 
  -3   2   9      136.06      139.71      4.66 o 
  -2   2   9      340.77      333.34      7.98 o 
  -1   2   9     1109.19     1046.35     17.98 o 
   0   2   9       49.35       38.67      2.41 o 
   1   2   9      116.28      112.08      3.36 o 
   2   2   9       70.16       61.15      3.07 o 
   3   2   9       18.04       12.00      2.29 o 
   4   2   9      254.68      265.54     11.27 o 
   5   2   9       30.95       27.40      2.60 o 
   6   2   9      247.20      280.47     14.14 o 
   7   2   9       19.70       15.83      3.37 o 
   8   2   9      526.95      531.06     19.11 o 
   9   2   9      220.93      243.45     25.60 o 
  10   2   9      279.34      275.15     25.03 o 
 -15   3   9       28.73       51.87     12.80 o 
 -14   3   9       80.92       76.00      5.13 o 
 -13   3   9       47.90       60.91      4.60 o 
 -12   3   9       65.63       65.69      4.50 o 
 -11   3   9        4.50        1.91      1.98 o 
 -10   3   9      189.67      185.65      6.67 o 
  -9   3   9      691.98      656.38     14.07 o 
  -8   3   9      103.31       98.02      4.60 o 
  -7   3   9       92.72       92.06      6.12 o 
  -6   3   9      602.34      595.55     12.44 o 
  -5   3   9      312.05      321.87     11.02 o 
  -4   3   9        3.67        9.62      1.62 o 
  -3   3   9      509.37      488.86      9.42 o 
  -2   3   9       38.12       40.19      2.33 o 
  -1   3   9      299.84      318.67      6.61 o 
   0   3   9      572.38      615.64     10.22 o 
   1   3   9      427.71      421.99     10.23 o 
   2   3   9      950.76      915.11     16.71 o 
   3   3   9      622.98      627.75     13.43 o 
   4   3   9      471.70      520.44     22.93 o 
   9   3   9       10.02        4.59      4.20 o 
  10   3   9      124.81      131.45     11.85 o 
 -14   4   9       52.36       54.49      4.61 o 
 -13   4   9       20.15       18.91      3.18 o 
 -12   4   9        5.97       -0.15      1.83 o 
 -11   4   9      118.95      113.95      5.59 o 
 -10   4   9      137.59      130.24     11.42 o 
  -9   4   9       47.85       49.71      3.59 o 
  -8   4   9       31.84       34.68      4.84 o 
  -7   4   9      524.78      513.29     11.59 o 
  -6   4   9      217.24      211.82      7.15 o 
  -5   4   9      964.12      903.82     16.51 o 
  -4   4   9      105.85      114.35      5.05 o 
  -3   4   9      541.68      575.06     10.29 o 
  -2   4   9       69.34       76.49      4.07 o 
  -1   4   9      439.76      407.89      9.99 o 
   0   4   9       49.48       48.39      3.02 o 
   1   4   9      165.87      164.32      4.85 o 
   2   4   9       14.56        8.27      4.59 o 
   3   4   9       49.01       53.88      8.41 o 
   4   4   9       65.04       63.43      8.79 o 
   5   4   9       12.53       10.70      5.35 o 
 -14   5   9       11.87       11.89      2.99 o 
 -13   5   9       92.25      108.64      5.90 o 
 -12   5   9       33.86       45.65      3.97 o 
 -11   5   9       26.39       29.16      3.22 o 
 -10   5   9      108.87      109.82      5.18 o 
  -9   5   9      368.78      364.77      9.68 o 
  -8   5   9      113.20      107.79      4.85 o 
  -7   5   9       73.16       73.79      4.85 o 
  -6   5   9      239.90      220.31      5.99 o 
  -5   5   9      340.37      320.42     10.77 o 
  -4   5   9       22.20       16.99      4.55 o 
  -3   5   9       78.06       75.89      4.09 o 
  -2   5   9      210.45      213.28     11.63 o 
  -1   5   9      742.12      727.64     14.20 o 
   0   5   9      507.97      492.02     15.79 o 
   1   5   9      282.67      274.33     10.81 o 
   2   5   9       56.31       64.16     10.13 o 
   3   5   9       16.22       10.70      5.35 o 
   4   5   9       28.49       29.42      7.64 o 
   5   5   9       94.97       93.62     11.08 o 
 -13   6   9       26.18       31.08     11.85 o 
 -12   6   9        1.94        1.38      2.54 o 
 -11   6   9      323.55      322.55     12.76 o 
 -10   6   9      116.17      127.47      8.79 o 
  -9   6   9       79.85       83.23      7.45 o 
  -8   6   9      220.00      200.21      9.37 o 
  -7   6   9      285.64      291.24      9.36 o 
  -6   6   9      182.43      157.87      6.47 o 
  -5   6   9       42.46       42.30      3.36 o 
  -4   6   9      131.98      136.73      5.38 o 
  -3   6   9      625.39      642.95     16.09 o 
  -2   6   9       94.22       98.10      7.64 o 
  -1   6   9       79.15       78.20      6.50 o 
   0   6   9       49.79       60.89      5.86 o 
   1   6   9       73.95       75.47      6.29 o 
   2   6   9      181.39      192.15      9.33 o 
   3   6   9       43.62       36.30      8.79 o 
   4   6   9      242.55      263.66     18.72 o 
   5   6   9        0.52        1.15      4.97 o 
 -12   7   9       21.98       29.61      4.66 o 
 -11   7   9       15.04        8.85      5.92 o 
 -10   7   9       53.46       66.74      5.92 o 
  -9   7   9      382.86      375.95     18.57 o 
  -8   7   9      228.91      223.90      8.73 o 
  -7   7   9       69.23       87.26      4.88 o 
  -6   7   9       16.89       18.52      2.43 o 
  -5   7   9      324.62      311.16     11.74 o 
  -4   7   9        8.76       12.38      3.82 o 
  -3   7   9      192.73      171.19     10.09 o 
  -2   7   9       99.74       98.36      7.80 o 
  -1   7   9      427.14      410.45     15.70 o 
   0   7   9      352.43      335.04     17.20 o 
   1   7   9       36.20       36.64      5.16 o 
   2   7   9      103.84      104.77      7.77 o 
   3   7   9       57.74       65.34     11.08 o 
   4   7   9       50.68       37.06      9.17 o 
   5   7   9       40.36       39.36      9.55 o 
 -11   8   9       87.02       98.58      6.77 o 
 -10   8   9       17.80       17.48      3.53 o 
  -9   8   9       13.31       14.30      2.78 o 
  -8   8   9       61.83       68.40      4.19 o 
  -7   8   9      414.71      426.99     17.89 o 
  -6   8   9      253.82      239.74     13.13 o 
  -5   8   9       38.07       44.34      6.52 o 
  -4   8   9       53.77       46.17      7.26 o 
  -3   8   9      101.98      123.84      9.25 o 
  -2   8   9      121.51      132.70      9.45 o 
  -1   8   9       32.91       31.89      5.14 o 
   0   8   9      186.71      188.07     10.88 o 
   1   8   9      272.42      289.84     14.14 o 
   2   8   9       96.37       89.41     13.37 o 
   3   8   9       27.15       29.80      9.17 o 
   4   8   9       95.73      108.90     14.90 o 
   5   8   9       51.31       50.44     11.46 o 
   6   8   9       16.65       27.89      9.93 o 
  -9   9   9      144.55      157.25     13.18 o 
  -8   9   9       22.69       25.48      5.94 o 
  -7   9   9       61.65       78.87     11.46 o 
  -6   9   9       44.84       61.95      7.89 o 
  -5   9   9      159.19      154.44     11.19 o 
  -4   9   9       53.85       49.78      6.97 o 
  -3   9   9       66.78       70.76      7.98 o 
  -2   9   9       29.83       38.75      6.69 o 
  -1   9   9       12.30       13.18      5.16 o 
   0   9   9      166.71      174.77     11.38 o 
   1   9   9       19.67       28.57      5.66 o 
   2   9   9      137.25      141.00     17.58 o 
   3   9   9      110.93      139.09     17.58 o 
   4   9   9       45.81       53.11     12.23 o 
  -6  10   9       64.35       63.95      8.72 o 
  -5  10   9       39.36       20.85      5.69 o 
  -4  10   9       57.10       64.70      8.45 o 
  -3  10   9       36.14       41.32     18.53 o 
  -2  10   9      216.02      230.86     14.14 o 
  -1  10   9       14.31       12.65      4.80 o 
   0  10   9       65.56       83.43      9.05 o 
   1  10   9       91.71      113.87     17.20 o 
  -4 -10  10       48.46       50.44     11.08 o 
  -3 -10  10        6.20       16.05      7.64 o 
  -2 -10  10       13.02       16.43      7.26 o 
  -8  -9  10      133.11      143.18      9.73 o 
  -7  -9  10       40.40       34.92      5.42 o 
  -6  -9  10       37.41       40.96      5.69 o 
  -5  -9  10       35.06       45.52      5.72 o 
  -4  -9  10        8.92        4.97      3.18 o 
  -3  -9  10       52.78       60.77      6.33 o 
  -2  -9  10       46.50       47.00      5.66 o 
  -1  -9  10       36.14       31.91      9.17 o 
   0  -9  10      160.03      184.93      9.46 o 
   1  -9  10      107.90      104.88      7.79 o 
   2  -9  10       15.79       20.00      3.01 o 
   3  -9  10       30.70       26.75      5.73 o 
 -10  -8  10      107.77      110.25      8.33 o 
  -9  -8  10       77.61       75.70     12.61 o 
  -8  -8  10        6.50        6.88      3.31 o 
  -7  -8  10       10.64        8.39      3.39 o 
  -6  -8  10       51.93       42.87      5.50 o 
  -5  -8  10       92.53       95.84     10.13 o 
  -4  -8  10       36.04       41.64      6.88 o 
  -3  -8  10       44.59       37.65      4.80 o 
  -2  -8  10       84.57       79.42      7.45 o 
  -1  -8  10      152.18      154.93      8.77 o 
   0  -8  10       80.84       83.23      4.75 o 
   1  -8  10       93.83       85.68     11.37 o 
   2  -8  10      342.80      356.60     10.25 o 
   3  -8  10       50.36       50.50      6.92 o 
   4  -8  10       57.23       57.98      4.93 o 
   5  -8  10       82.06       89.42      7.34 o 
 -11  -7  10        8.65        2.29      4.97 o 
 -10  -7  10       60.76       50.97      9.55 o 
  -9  -7  10       13.53        5.93      4.97 o 
  -8  -7  10       15.71       10.37      3.82 o 
  -7  -7  10       16.81        9.60      3.39 o 
  -6  -7  10        0.42        0.00      4.59 o 
  -5  -7  10      107.29      123.37      7.80 o 
  -4  -7  10      115.76       93.05      6.86 o 
  -3  -7  10      128.91      122.03      7.61 o 
  -2  -7  10       37.97       30.82      6.50 o 
  -1  -7  10      284.54      288.85     11.81 o 
   0  -7  10      144.71      162.24      6.25 o 
   1  -7  10      147.16      146.88      5.97 o 
   2  -7  10       61.96       53.66      3.86 o 
   3  -7  10       41.60       39.14      3.73 o 
   4  -7  10       27.26       30.60      4.14 o 
   5  -7  10      119.99      125.88      6.06 o 
   6  -7  10       32.14       30.14      4.05 o 
 -11  -6  10       54.40       59.61      9.17 o 
 -10  -6  10       28.33       29.42      7.64 o 
  -9  -6  10      158.02      157.39     16.81 o 
  -8  -6  10        5.86        6.97      2.83 o 
  -7  -6  10      114.83      114.25      7.16 o 
  -6  -6  10       13.30       17.59      3.58 o 
  -5  -6  10      154.77      139.54      7.89 o 
  -4  -6  10      224.78      215.38      9.73 o 
  -3  -6  10      401.22      351.71     12.75 o 
  -2  -6  10      457.91      431.89     10.60 o 
  -1  -6  10       80.92       82.16      4.21 o 
   0  -6  10       23.89       19.51      2.71 o 
   1  -6  10        8.16        6.36      1.68 o 
   2  -6  10      170.09      165.94     10.20 o 
   3  -6  10       88.24       80.88      6.91 o 
   4  -6  10      454.63      433.24     11.27 o 
   5  -6  10      241.06      244.95      8.31 o 
   6  -6  10       92.19       85.33     17.20 o 
   7  -6  10      139.27      142.06      7.70 o 
 -12  -5  10       16.25       17.20      6.50 o 
 -11  -5  10      111.16      120.37     12.23 o 
 -10  -5  10       93.55       99.35     10.70 o 
  -9  -5  10       26.98       21.78      3.67 o 
  -8  -5  10        0.07        0.47      2.29 o 
  -7  -5  10       33.15       38.86      4.38 o 
  -6  -5  10      253.88      254.38     10.28 o 
  -5  -5  10      202.53      191.03     16.81 o 
  -4  -5  10      216.77      207.36      9.09 o 
  -3  -5  10      426.33      387.50      9.17 o 
  -2  -5  10      153.77      145.01      8.06 o 
  -1  -5  10      128.83      125.52      7.07 o 
   0  -5  10       85.44       87.08      4.30 o 
   1  -5  10      254.36      249.27      7.43 o 
   2  -5  10      240.68      240.47      9.67 o 
   3  -5  10       44.87       41.06      3.29 o 
   4  -5  10       24.91       27.65      2.95 o 
   5  -5  10      129.05      133.00      5.90 o 
   6  -5  10       97.90      115.34      6.58 o 
   7  -5  10      142.80      141.21      7.67 o 
   8  -5  10       17.95       17.96      5.73 o 
 -12  -4  10      150.06      158.58     13.37 o 
 -11  -4  10       83.77       97.44     10.70 o 
 -10  -4  10       52.87       50.82      8.41 o 
  -9  -4  10       81.92       96.29     10.32 o 
  -8  -4  10        4.51        5.57      2.31 o 
  -7  -4  10      548.94      531.69     25.79 o 
  -6  -4  10      276.07      252.83     16.43 o 
  -5  -4  10      357.44      339.47      8.03 o 
  -4  -4  10      182.75      179.84      9.34 o 
  -3  -4  10       90.22       83.40      3.90 o 
  -2  -4  10      537.11      557.46     11.67 o 
  -1  -4  10      303.33      285.90      7.84 o 
   0  -4  10      431.61      394.27      9.61 o 
   1  -4  10      268.69      262.23      7.95 o 
   2  -4  10      255.26      224.33      7.07 o 
   3  -4  10      168.06      156.10      8.06 o 
   4  -4  10       50.74       56.26      3.79 o 
   5  -4  10      144.83      151.22     10.32 o 
   6  -4  10       14.14       15.55      4.01 o 
   7  -4  10       98.21       98.61      7.64 o 
   8  -4  10       92.00      128.77     11.46 o 
 -12  -3  10        1.29       -0.76      3.44 o 
 -11  -3  10      205.42      231.94     14.90 o 
 -10  -3  10      165.08      173.10     12.99 o 
  -9  -3  10       74.16       62.28      8.41 o 
  -8  -3  10      215.23      196.79     13.37 o 
  -7  -3  10      347.81      373.52      8.52 o 
  -6  -3  10      796.38      773.26     14.36 o 
  -5  -3  10      216.52      207.02      8.67 o 
  -4  -3  10      516.82      491.92     10.53 o 
  -3  -3  10      146.03      125.83      8.40 o 
  -2  -3  10      237.53      235.73      6.58 o 
  -1  -3  10      379.34      348.61      8.78 o 
   0  -3  10     1859.64     1860.21     30.15 o 
   1  -3  10      182.14      169.37     11.15 o 
   2  -3  10       77.08       73.31      4.40 o 
   3  -3  10       59.37       61.36      3.70 o 
   4  -3  10       15.29       11.79      2.12 o 
   5  -3  10      177.31      163.90      7.24 o 
   6  -3  10      127.22      136.00      7.83 o 
   7  -3  10       37.28       28.66      6.11 o 
   8  -3  10        3.53        3.44      4.20 o 
   9  -3  10       17.31       16.05      6.11 o 
 -15  -2  10       68.72       63.81      8.41 o 
 -14  -2  10        5.47        9.17      4.59 o 
 -13  -2  10      228.15      257.06     10.44 o 
 -12  -2  10       55.95       58.65      7.26 o 
 -11  -2  10       32.66       23.44      3.46 o 
 -10  -2  10       71.15       84.46      5.30 o 
  -9  -2  10      763.71      736.60     18.72 o 
  -8  -2  10      168.54      151.54      6.48 o 
  -7  -2  10      124.39      126.44      5.84 o 
  -6  -2  10      440.47      421.58      9.11 o 
  -5  -2  10       24.82       26.83      2.32 o 
  -4  -2  10      422.28      415.68      9.24 o 
  -3  -2  10      118.33      110.19      5.53 o 
  -2  -2  10      275.35      254.15     11.09 o 
  -1  -2  10      359.50      354.67      8.52 o 
   0  -2  10      883.23      877.92     16.57 o 
   1  -2  10      257.96      259.22      7.27 o 
   2  -2  10      469.77      437.68     10.13 o 
   3  -2  10      252.12      240.38      7.19 o 
   4  -2  10       12.48       16.10      2.25 o 
   5  -2  10        4.78        2.24      1.83 o 
   6  -2  10       18.90       18.66      2.50 o 
   7  -2  10       47.82       56.19      5.40 o 
   8  -2  10      234.59      232.32     15.28 o 
   9  -2  10       92.88       69.93      9.55 o 
 -15  -1  10      163.98      196.02     12.99 o 
 -14  -1  10       48.37       39.36      6.50 o 
 -13  -1  10       24.26       17.96      3.58 o 
 -12  -1  10       46.78       68.09      5.32 o 
 -11  -1  10      412.66      428.72     26.56 o 
 -10  -1  10        6.47        9.86      2.54 o 
  -9  -1  10      242.14      224.90      8.53 o 
  -8  -1  10      217.44      204.21      7.70 o 
  -7  -1  10      510.80      476.33     13.03 o 
  -6  -1  10      712.48      669.58     13.36 o 
  -5  -1  10       33.45       30.73      2.04 o 
  -4  -1  10      793.64      743.22     13.75 o 
  -3  -1  10       63.50       64.30      3.25 o 
  -2  -1  10      655.72      665.42     12.75 o 
  -1  -1  10      410.71      400.59     11.74 o 
   0  -1  10     1630.88     1663.66     26.62 o 
   1  -1  10      148.08      142.17      5.10 o 
   2  -1  10       67.44       63.33      5.34 o 
   3  -1  10       40.50       50.28      3.39 o 
   4  -1  10        8.21        8.73      2.11 o 
   5  -1  10      110.74      113.00      5.69 o 
   6  -1  10       24.85       23.81      3.91 o 
   7  -1  10      120.99      116.95      5.86 o 
   8  -1  10       68.66       69.49      4.76 o 
   9  -1  10       23.89       20.95      2.86 o 
 -15   0  10       36.19       38.98      6.88 o 
 -14   0  10       13.02       11.85      4.59 o 
 -13   0  10      205.96      215.66      9.63 o 
 -12   0  10      170.46      188.21     15.67 o 
 -11   0  10       36.74       36.80      4.22 o 
 -10   0  10       48.09       51.06      4.50 o 
  -9   0  10      996.92      980.42     22.93 o 
  -8   0  10      108.58      116.53      4.91 o 
  -7   0  10        4.11        4.10      1.51 o 
  -6   0  10      348.51      312.32      8.98 o 
  -5   0  10       10.82       11.24      1.80 o 
  -4   0  10        0.09       -0.09      1.01 o 
  -3   0  10      139.72      136.59      3.90 o 
  -2   0  10     1168.89     1159.73     17.11 o 
  -1   0  10      231.88      216.25      8.16 o 
   0   0  10      271.42      264.31      6.08 o 
   1   0  10        8.40        5.02      1.43 o 
   2   0  10      776.21      765.82     13.00 o 
   3   0  10       80.51       84.70      3.37 o 
   4   0  10       13.63       18.20      2.18 o 
   5   0  10        5.30        4.61      2.28 o 
   6   0  10        5.76        7.72      2.18 o 
   7   0  10        0.01        1.63      1.64 o 
   8   0  10       50.46       50.09      4.24 o 
   9   0  10        2.97        2.74      3.03 o 
  10   0  10       12.31       19.78      9.36 o 
 -15   1  10      164.75      176.54     12.99 o 
 -14   1  10       48.02       43.84      5.05 o 
 -13   1  10       25.58       18.11      3.58 o 
 -12   1  10       47.66       54.09      4.94 o 
 -11   1  10      419.05      415.68     29.80 o 
 -10   1  10        6.65        9.49      2.81 o 
  -9   1  10      243.33      223.84      7.17 o 
  -8   1  10      214.31      201.24      6.57 o 
  -7   1  10      527.88      494.99     11.11 o 
  -6   1  10      711.19      663.73     16.75 o 
  -5   1  10       32.04       25.38      2.45 o 
  -4   1  10      799.35      742.79     14.45 o 
  -3   1  10       66.75       66.67      3.52 o 
  -2   1  10      655.33      638.74     12.91 o 
  -1   1  10      407.18      395.69      7.56 o 
   0   1  10     1615.88     1611.23     22.66 o 
   1   1  10      143.00      141.13      4.11 o 
   2   1  10       65.24       59.64      2.79 o 
   3   1  10       39.76       42.92      3.16 o 
   4   1  10       10.57        5.68      3.44 o 
   5   1  10      110.07      114.20      6.04 o 
   6   1  10       25.40       27.44      3.39 o 
   7   1  10      119.67      106.91      5.72 o 
   8   1  10       69.07       57.03      5.93 o 
   9   1  10       23.85       19.29      4.97 o 
 -15   2  10       68.76       60.76      7.64 o 
 -14   2  10        5.95       13.84      3.39 o 
 -13   2  10      223.55      251.45     11.46 o 
 -12   2  10       55.81       59.33      4.44 o 
 -11   2  10       30.93       25.75      3.20 o 
 -10   2  10       72.94       74.48      8.10 o 
  -9   2  10      743.71      708.68     15.14 o 
  -8   2  10      163.85      146.39      5.71 o 
  -7   2  10      122.92      126.88      6.39 o 
  -6   2  10      453.93      418.32     19.52 o 
  -5   2  10       27.43       27.98      3.26 o 
  -4   2  10      428.70      406.40     10.49 o 
  -3   2  10      124.24      114.53      7.27 o 
  -2   2  10      287.06      262.87      7.03 o 
  -1   2  10      358.16      354.17      8.32 o 
   0   2  10      882.24      890.43     20.47 o 
   1   2  10      260.69      262.22      8.76 o 
   2   2  10      466.35      437.39      9.97 o 
   3   2  10      247.23      235.46      9.93 o 
   4   2  10       13.45       12.83      2.39 o 
   5   2  10        4.00        2.38      1.62 o 
   6   2  10       18.72       21.40      5.35 o 
   7   2  10       49.16       55.41      7.26 o 
   8   2  10      236.49      267.10     15.67 o 
 -14   3  10      104.82      103.42      7.24 o 
 -13   3  10       30.95       28.78      3.62 o 
 -12   3  10        1.23        0.37      1.74 o 
 -11   3  10      205.21      203.69      7.40 o 
 -10   3  10      167.48      189.52      7.57 o 
  -9   3  10       73.14       70.36      4.52 o 
  -8   3  10      205.30      189.00      6.57 o 
  -7   3  10      346.62      357.51      9.36 o 
  -6   3  10      785.28      756.13     15.23 o 
  -5   3  10      224.14      215.23      6.55 o 
  -4   3  10      517.45      505.00     11.06 o 
  -3   3  10      148.35      125.92      4.65 o 
  -2   3  10      240.05      238.01      5.92 o 
  -1   3  10      387.03      355.69      7.35 o 
   0   3  10     1834.84     1853.60     37.20 o 
   1   3  10      171.09      160.88     15.04 o 
   2   3  10       81.09       70.75      3.79 o 
   3   3  10       58.82       63.47      4.03 o 
   4   3  10       17.38       21.02      5.73 o 
 -14   4  10        8.90       16.49      3.14 o 
 -13   4  10      176.15      206.16      7.97 o 
 -12   4  10      149.67      165.03     14.96 o 
 -11   4  10       84.26       76.73      4.77 o 
 -10   4  10       51.76       54.76      4.01 o 
  -9   4  10       79.69       92.41      4.81 o 
  -8   4  10        3.85        5.56      1.85 o 
  -7   4  10      554.94      517.00     11.82 o 
  -6   4  10      276.71      257.14      8.74 o 
  -5   4  10      371.11      356.73      8.86 o 
  -4   4  10      182.68      173.57      6.26 o 
  -3   4  10       88.93       87.46      4.36 o 
  -2   4  10      535.76      540.42     12.69 o 
  -1   4  10      311.46      297.80      8.36 o 
   0   4  10      425.74      399.32     12.52 o 
   1   4  10      267.84      261.47      6.92 o 
   2   4  10      253.35      244.32      9.89 o 
   3   4  10      171.74      133.36     12.99 o 
   4   4  10       53.30       54.26      8.79 o 
 -13   5  10        2.50        2.65      2.18 o 
 -12   5  10       16.57       19.93      3.01 o 
 -11   5  10      112.84      122.76      5.78 o 
 -10   5  10       95.00       92.36      5.25 o 
  -9   5  10       28.97       27.42      2.98 o 
  -8   5  10        0.03        1.56      2.42 o 
  -7   5  10       31.53       25.26      2.59 o 
  -6   5  10      255.73      239.87      8.49 o 
  -5   5  10      195.68      185.40      7.22 o 
  -4   5  10      214.34      204.02      7.23 o 
  -3   5  10      420.96      386.24     13.44 o 
  -2   5  10      157.72      147.81      5.60 o 
  -1   5  10      134.01      128.64      4.67 o 
   0   5  10       88.07       84.64     11.85 o 
   1   5  10      255.80      236.09     11.27 o 
   2   5  10      245.27      243.15     10.39 o 
   3   5  10       48.22       51.59      9.55 o 
   4   5  10       21.94       19.87      7.26 o 
 -13   6  10       70.58       66.45      6.52 o 
 -12   6  10       62.47       80.31      6.89 o 
 -11   6  10       53.30       49.67      5.50 o 
 -10   6  10       29.08       30.78      4.38 o 
  -9   6  10      157.56      160.73      8.25 o 
  -8   6  10        6.65        9.06      2.75 o 
  -7   6  10      113.34      110.97      5.77 o 
  -6   6  10       12.49       12.27      2.89 o 
  -5   6  10      157.25      144.23      6.04 o 
  -4   6  10      219.16      217.30      7.45 o 
  -3   6  10      390.12      363.60      8.95 o 
  -2   6  10      462.21      440.09     15.97 o 
  -1   6  10       79.14       72.37     10.89 o 
   0   6  10       23.14       27.63      4.45 o 
   1   6  10        6.22        3.78      2.47 o 
   2   6  10      175.96      187.23     16.81 o 
   3   6  10       87.71       95.15     12.61 o 
   4   6  10      456.05      449.36     26.37 o 
   5   6  10      237.43      235.76     18.72 o 
 -12   7  10       36.79       38.59      8.79 o 
 -11   7  10        7.88        5.30      4.01 o 
 -10   7  10       61.65       63.34      7.45 o 
  -9   7  10       13.14        7.49      3.25 o 
  -8   7  10       14.45       12.69      5.39 o 
  -7   7  10       17.04        8.44      3.16 o 
  -6   7  10        0.52       -0.31      1.60 o 
  -5   7  10      106.45      113.11      7.65 o 
  -4   7  10      112.39       97.51     11.46 o 
  -3   7  10      129.59      123.49      9.17 o 
  -2   7  10       36.46       29.41      5.15 o 
  -1   7  10      289.04      285.62     16.05 o 
   0   7  10      150.18      146.83      9.40 o 
   1   7  10      143.85      138.98      8.97 o 
   2   7  10       64.65       68.78     11.46 o 
   3   7  10       44.45       29.04      8.79 o 
   4   7  10       26.25       10.70      7.26 o 
   5   7  10      117.40      126.10     15.28 o 
 -10   8  10      105.54       97.85      6.77 o 
  -9   8  10       77.88       84.96      8.87 o 
  -8   8  10        7.39        7.32      2.23 o 
  -7   8  10       10.87        8.81      4.30 o 
  -6   8  10       52.02       43.60      6.78 o 
  -5   8  10       92.62       86.78     11.85 o 
  -4   8  10       36.00       36.26     11.46 o 
  -3   8  10       44.50       33.79      5.86 o 
  -2   8  10       84.39       72.75      9.17 o 
  -1   8  10      156.22      157.83     10.37 o 
   0   8  10       80.47       80.84     12.80 o 
   1   8  10       93.94       99.27      8.27 o 
   2   8  10      339.72      388.23     26.37 o 
   3   8  10       49.57       68.02     12.23 o 
   4   8  10       58.01       50.44     11.85 o 
   5   8  10       80.50       96.29     14.52 o 
  -8   9  10      133.73      135.16     11.09 o 
  -7   9  10       40.95       43.50      7.64 o 
  -6   9  10       38.03       47.36      7.34 o 
  -5   9  10       36.64       29.28      6.06 o 
  -4   9  10        9.33       11.37      4.38 o 
  -3   9  10       52.75       46.93      6.99 o 
  -2   9  10       46.61       54.03      7.25 o 
  -1   9  10       35.94       31.72      6.06 o 
   0   9  10      159.63      194.23     25.79 o 
   1   9  10      109.83      126.86     16.81 o 
   2   9  10       16.49        5.73      7.26 o 
   3   9  10       28.84       31.72     10.70 o 
  -4  10  10       49.42       67.00      8.72 o 
  -3  10  10        6.70        6.27      4.45 o 
  -2  10  10       12.00       14.44      5.16 o 
  -7  -9  11       71.26       74.03      7.44 o 
  -6  -9  11        8.12        3.40      3.46 o 
  -5  -9  11       21.05       22.21      4.59 o 
  -4  -9  11      137.49      137.06      9.33 o 
  -3  -9  11       89.01       81.73      7.34 o 
  -2  -9  11       29.28       22.41      6.11 o 
  -1  -9  11       39.86       33.13      5.37 o 
   0  -9  11      119.75      131.09     10.09 o 
   1  -9  11       11.27       11.53      2.71 o 
  -9  -8  11      143.73      142.13      9.45 o 
  -8  -8  11       20.22       24.50      5.73 o 
  -7  -8  11       76.85       83.67     18.91 o 
  -6  -8  11       62.85       61.14      6.33 o 
  -5  -8  11      185.81      176.16     10.09 o 
  -4  -8  11       45.75       42.15      5.54 o 
  -3  -8  11       27.87       25.23      4.45 o 
  -2  -8  11      149.89      145.95      8.97 o 
  -1  -8  11       83.43       91.13      5.09 o 
   0  -8  11      136.37      157.21      6.54 o 
   1  -8  11       14.48       16.24      3.29 o 
   2  -8  11       68.42       70.58      5.20 o 
   3  -8  11       63.04       60.44      5.06 o 
 -11  -7  11      148.84      167.36     15.67 o 
 -10  -7  11       12.60        6.11      6.11 o 
  -9  -7  11      112.32      121.68     14.71 o 
  -8  -7  11      143.13      153.00      9.17 o 
  -7  -7  11      191.83      214.18     10.47 o 
  -6  -7  11       34.91       35.80      4.94 o 
  -5  -7  11       79.39       81.59      8.98 o 
  -4  -7  11       65.74       64.04      6.06 o 
  -3  -7  11      209.91      206.51     10.28 o 
  -2  -7  11        7.13        8.70      2.00 o 
  -1  -7  11      186.49      188.29      6.82 o 
   0  -7  11      110.89      114.54      5.42 o 
   1  -7  11       35.90       37.05      5.13 o 
   2  -7  11       74.96       73.40      4.66 o 
   3  -7  11        9.08        4.53      2.27 o 
   4  -7  11       72.17       76.54      4.95 o 
   5  -7  11       11.75        5.73      4.59 o 
 -12  -6  11       80.90       92.09     11.85 o 
 -11  -6  11       59.31       75.66     10.70 o 
 -10  -6  11       74.86       72.60     10.70 o 
  -9  -6  11      376.62      370.71     14.05 o 
  -8  -6  11       19.52       18.30      4.03 o 
  -7  -6  11       25.59       27.89      4.31 o 
  -6  -6  11      362.06      354.88     13.13 o 
  -5  -6  11      227.11      225.98     10.28 o 
  -4  -6  11      199.96      177.78     18.34 o 
  -3  -6  11       85.12       91.78      4.45 o 
  -2  -6  11       54.29       54.30      3.65 o 
  -1  -6  11       76.00       82.30      4.43 o 
   0  -6  11        6.13        3.73      2.90 o 
   1  -6  11        7.98        6.92      2.12 o 
   2  -6  11       32.19       35.27      3.90 o 
   3  -6  11       45.34       45.92      3.86 o 
   4  -6  11      117.44      113.88      8.02 o 
   5  -6  11       31.79       28.78      3.95 o 
   6  -6  11       38.82       48.20      4.99 o 
 -12  -5  11       63.78       49.67      9.17 o 
 -11  -5  11       47.21       41.65      8.41 o 
 -10  -5  11       27.71       38.98      8.02 o 
  -9  -5  11      104.47       95.53     11.08 o 
  -8  -5  11       66.97       78.16      6.01 o 
  -7  -5  11      309.42      313.37     12.11 o 
  -6  -5  11        0.29        1.05      2.11 o 
  -5  -5  11       18.14        9.71      2.94 o 
  -4  -5  11      112.34      115.76      4.75 o 
  -3  -5  11      260.29      267.41      7.81 o 
  -2  -5  11      195.63      187.32      8.27 o 
  -1  -5  11      212.03      212.37      6.81 o 
   0  -5  11       23.54       24.02      2.57 o 
   1  -5  11      107.42      115.41      5.15 o 
   2  -5  11       45.76       48.80      3.63 o 
   3  -5  11       27.02       23.70      2.95 o 
   4  -5  11      144.41      152.17      7.32 o 
   5  -5  11       76.72       72.13      5.32 o 
   6  -5  11       20.12       16.95      4.39 o 
   7  -5  11       25.06       27.14      4.03 o 
 -13  -4  11       19.82       30.19      7.26 o 
 -12  -4  11       31.33       30.57      7.64 o 
 -11  -4  11      100.43       98.58     11.46 o 
 -10  -4  11       22.95       25.98      7.26 o 
  -9  -4  11      207.61      188.38     14.52 o 
  -8  -4  11       44.75       52.46      4.66 o 
  -7  -4  11      336.70      314.41     11.28 o 
  -6  -4  11      110.16      119.47      4.56 o 
  -5  -4  11      285.28      279.43      7.55 o 
  -4  -4  11      305.92      301.26      7.91 o 
  -3  -4  11      447.17      443.86     10.42 o 
  -2  -4  11       53.98       56.25      5.96 o 
  -1  -4  11      283.20      271.38     13.58 o 
   0  -4  11       43.69       43.15      3.33 o 
   1  -4  11       78.11       73.57      4.46 o 
   2  -4  11       87.72       84.91      5.03 o 
   3  -4  11       40.35       39.70      3.59 o 
   4  -4  11        0.33       -0.89      1.42 o 
   5  -4  11       13.59       15.42      5.73 o 
   6  -4  11      145.62      166.30      8.05 o 
   7  -4  11       21.52       22.16      6.11 o 
 -13  -3  11       45.39       55.41      8.79 o 
 -12  -3  11      103.76       90.18     10.70 o 
 -11  -3  11       63.37       63.43      9.17 o 
 -10  -3  11      154.04      124.95     11.85 o 
  -9  -3  11       73.64       78.43     12.61 o 
  -8  -3  11      251.12      260.06      8.97 o 
  -7  -3  11      615.89      623.84     12.50 o 
  -6  -3  11        4.21        3.85      1.37 o 
  -5  -3  11      324.53      301.15      7.87 o 
  -4  -3  11       80.02       82.44      3.97 o 
  -3  -3  11      506.63      470.86     10.90 o 
  -2  -3  11       13.53       10.72      1.92 o 
  -1  -3  11      118.27      107.44      4.69 o 
   0  -3  11      182.13      185.18     12.10 o 
   1  -3  11        0.83        2.01      1.42 o 
   2  -3  11       20.43       24.10      2.73 o 
   3  -3  11       20.32       21.99      2.65 o 
   4  -3  11      489.61      495.27     11.88 o 
   5  -3  11      104.33      106.97      6.14 o 
   6  -3  11       51.56       55.30      4.77 o 
   7  -3  11       61.47       59.99      8.41 o 
   8  -3  11      283.56      312.95     18.34 o 
 -15  -2  11       46.86       42.80      6.88 o 
 -14  -2  11        9.76       12.99      4.59 o 
 -13  -2  11       70.43       87.67      6.24 o 
 -12  -2  11       11.42        2.49      2.47 o 
 -11  -2  11       41.79       38.71      4.10 o 
 -10  -2  11       24.45       26.51      3.46 o 
  -9  -2  11      188.18      186.46      7.85 o 
  -8  -2  11       13.34       11.92      2.87 o 
  -7  -2  11      262.87      247.99      8.84 o 
  -6  -2  11       75.04       70.86      3.60 o 
  -5  -2  11     1130.89     1106.66     19.47 o 
  -4  -2  11      249.36      238.74     10.11 o 
  -3  -2  11      251.54      239.64      6.78 o 
  -2  -2  11       93.36       97.97      6.00 o 
  -1  -2  11      572.58      521.53     15.68 o 
   0  -2  11      301.02      270.38      7.79 o 
   1  -2  11      496.62      461.51     10.85 o 
   2  -2  11      298.78      300.72      8.19 o 
   3  -2  11      106.84      109.29      4.88 o 
   4  -2  11        0.28        1.26      1.62 o 
   5  -2  11      107.74       94.22      9.93 o 
   6  -2  11      470.06      476.88     21.78 o 
   7  -2  11       16.31       12.99      4.97 o 
   8  -2  11       13.06       16.81      5.73 o 
 -15  -1  11       10.13       11.08      4.97 o 
 -14  -1  11       31.93       27.89      5.73 o 
 -13  -1  11       16.85       15.69      4.01 o 
 -12  -1  11        0.43       -0.43      2.11 o 
 -11  -1  11      186.12      203.80      8.81 o 
 -10  -1  11       38.88       32.58      3.82 o 
  -9  -1  11      118.43      108.06      6.69 o 
  -8  -1  11      239.17      230.88      8.72 o 
  -7  -1  11      851.10      815.20     19.83 o 
  -6  -1  11       74.41       76.58      4.65 o 
  -5  -1  11      314.98      322.28     16.53 o 
  -4  -1  11      203.13      183.91      5.67 o 
  -3  -1  11      356.65      319.45      8.09 o 
  -2  -1  11       37.38       39.82      2.88 o 
  -1  -1  11      375.42      354.30      8.81 o 
   0  -1  11       10.11       11.40      2.33 o 
   1  -1  11       90.98       80.30      4.04 o 
   2  -1  11       24.69       23.29      2.45 o 
   3  -1  11       32.30       31.11      4.20 o 
   4  -1  11      367.29      402.63     11.74 o 
   5  -1  11       42.36       40.89      6.50 o 
   6  -1  11       66.49       54.25      6.69 o 
   7  -1  11        7.02       10.11      4.78 o 
   8  -1  11      197.66      211.24      8.31 o 
   9  -1  11        4.37        2.64      2.13 o 
 -15   0  11        4.75        6.50      4.59 o 
 -14   0  11       13.59       22.53      5.73 o 
 -13   0  11       31.08       34.69      4.50 o 
 -12   0  11       26.13       25.40      3.86 o 
 -11   0  11       34.49       26.81      7.07 o 
 -10   0  11        4.85        3.39      2.10 o 
  -9   0  11       12.10       15.02      2.89 o 
  -8   0  11      875.86      849.78     16.92 o 
  -7   0  11        0.31       -0.04      1.29 o 
  -6   0  11       17.91       19.28      2.35 o 
  -5   0  11      416.23      407.56      9.83 o 
  -4   0  11      751.59      746.64     17.56 o 
  -3   0  11      703.94      679.77     11.54 o 
  -2   0  11      369.53      371.25      8.77 o 
  -1   0  11      319.85      288.39      9.60 o 
   0   0  11      158.12      167.01      4.91 o 
   1   0  11       55.80       54.51      2.90 o 
   2   0  11      705.74      747.77     12.83 o 
   3   0  11       31.09       39.77      2.63 o 
   4   0  11       35.48       29.56      5.91 o 
   5   0  11      100.72      112.77      5.51 o 
   6   0  11      500.33      534.83     13.14 o 
   7   0  11        7.52       10.75      5.16 o 
   8   0  11        6.62        6.94      2.70 o 
   9   0  11        5.16        6.88      5.35 o 
 -14   1  11       31.22       30.55      5.92 o 
 -13   1  11       16.16        6.74      2.94 o 
 -12   1  11        0.64        2.02      2.28 o 
 -11   1  11      185.01      193.82      8.90 o 
 -10   1  11       43.54       38.13      3.41 o 
  -9   1  11      120.67      101.34      4.98 o 
  -8   1  11      237.06      243.13      7.49 o 
  -7   1  11      878.31      848.53     23.00 o 
  -6   1  11       69.69       69.00      3.92 o 
  -5   1  11      307.11      287.57     10.21 o 
  -4   1  11      201.89      178.45      6.00 o 
  -3   1  11      348.22      339.40      8.70 o 
  -2   1  11       37.71       35.31      2.86 o 
  -1   1  11      359.41      344.10      8.71 o 
   0   1  11       13.47       12.80      1.65 o 
   1   1  11       91.57       87.87      3.46 o 
   2   1  11       23.95       22.56      2.00 o 
   3   1  11       29.35       34.48      3.64 o 
   4   1  11      370.45      391.13     18.53 o 
   5   1  11       43.13       37.19      3.86 o 
   6   1  11       65.13       64.23      8.79 o 
   7   1  11        6.74        4.78      2.26 o 
   8   1  11      194.91      247.99     15.67 o 
   9   1  11        4.57        3.06      5.35 o 
 -14   2  11        9.36       11.08      5.35 o 
 -13   2  11       69.00       69.33      9.36 o 
 -12   2  11       10.77        4.70      2.25 o 
 -11   2  11       41.88       39.76      3.75 o 
 -10   2  11       26.52       17.24      2.50 o 
  -9   2  11      183.45      181.75      6.66 o 
  -8   2  11       16.47       15.34      2.45 o 
  -7   2  11      265.20      250.90      7.56 o 
  -6   2  11       73.30       79.78      4.61 o 
  -5   2  11     1109.85     1095.79     20.04 o 
  -4   2  11      248.23      233.50      7.07 o 
  -3   2  11      240.63      210.07      6.57 o 
  -2   2  11       90.68       89.75      4.15 o 
  -1   2  11      575.92      546.47     11.36 o 
   0   2  11      302.74      300.34      7.65 o 
   1   2  11      506.73      486.97     13.51 o 
   2   2  11      312.87      302.82     10.00 o 
   3   2  11      106.29      110.43      7.64 o 
   4   2  11        0.17       -1.53      1.91 o 
   5   2  11      108.20      101.64      6.50 o 
 -14   3  11       31.05       18.79      3.32 o 
 -13   3  11       44.52       54.33      4.58 o 
 -12   3  11      106.73       99.87      5.48 o 
 -11   3  11       61.80       70.11      5.27 o 
 -10   3  11      156.47      157.32      6.52 o 
  -9   3  11       75.41       82.63      4.73 o 
  -8   3  11      253.26      255.65      8.29 o 
  -7   3  11      630.06      604.39     13.67 o 
  -6   3  11        5.51        2.97      1.49 o 
  -5   3  11      323.88      314.60      9.90 o 
  -4   3  11       79.88       74.42      4.12 o 
  -3   3  11      513.47      496.72     18.10 o 
  -2   3  11       13.64       13.17      1.92 o 
  -1   3  11      111.16      108.27      4.62 o 
   0   3  11      180.79      175.61     19.49 o 
   1   3  11        0.98        2.09      1.74 o 
   2   3  11       20.45       26.38      3.44 o 
   3   3  11       19.14       21.02      3.06 o 
 -14   4  11       25.09       24.13      4.76 o 
 -13   4  11       20.58       26.15      3.63 o 
 -12   4  11       31.26       26.26      3.47 o 
 -11   4  11       99.15       93.57      5.30 o 
 -10   4  11       21.04       17.80      2.75 o 
  -9   4  11      207.92      210.14      7.34 o 
  -8   4  11       48.80       45.12      3.51 o 
  -7   4  11      331.87      301.19      9.30 o 
  -6   4  11      113.82      115.13      4.96 o 
  -5   4  11      288.22      281.88      7.83 o 
  -4   4  11      304.61      306.23     10.14 o 
  -3   4  11      449.03      451.99     11.82 o 
  -2   4  11       54.74       57.15      4.65 o 
  -1   4  11      283.36      269.10      8.33 o 
   0   4  11       42.87       40.44      3.14 o 
   1   4  11       76.76       71.24      4.82 o 
   2   4  11       87.93       89.41     11.08 o 
   3   4  11       40.67       35.15      8.02 o 
   4   4  11        0.38        4.97      4.59 o 
 -13   5  11        5.80        7.25      2.53 o 
 -12   5  11       64.03       70.78      4.79 o 
 -11   5  11       45.74       51.26      4.40 o 
 -10   5  11       27.70       33.71      4.39 o 
  -9   5  11      107.65      105.35      5.70 o 
  -8   5  11       67.52       62.73     14.52 o 
  -7   5  11      302.63      305.76     11.85 o 
  -6   5  11        0.19        0.08      1.91 o 
  -5   5  11       14.98       15.09      2.67 o 
  -4   5  11      116.62      109.65      5.54 o 
  -3   5  11      267.59      286.11     13.44 o 
  -2   5  11      195.23      194.85      6.68 o 
  -1   5  11      216.07      206.03      6.53 o 
   0   5  11       22.61       17.08      3.82 o 
   1   5  11      105.34      106.92      7.34 o 
   2   5  11       46.22       34.39      8.79 o 
   3   5  11       26.42       32.48      8.41 o 
   4   5  11      139.61      159.72     15.28 o 
 -12   6  11       82.46       88.50      7.34 o 
 -11   6  11       59.13       59.06      5.86 o 
 -10   6  11       72.27       57.18     11.27 o 
  -9   6  11      370.88      399.26     13.77 o 
  -8   6  11       20.18       16.28      3.46 o 
  -7   6  11       27.76       28.64      3.82 o 
  -6   6  11      361.17      335.02     10.30 o 
  -5   6  11      231.20      237.63      8.18 o 
  -4   6  11      200.57      189.21      7.58 o 
  -3   6  11       88.57       80.67      5.23 o 
  -2   6  11       50.86       48.82      8.22 o 
  -1   6  11       75.77       74.53      8.41 o 
   0   6  11        5.87        1.29      2.67 o 
   1   6  11        8.75        5.76      8.22 o 
   2   6  11       32.80       35.54      9.55 o 
   3   6  11       45.35       41.65      9.93 o 
   4   6  11      120.32      126.48     14.90 o 
 -11   7  11      143.38      166.81      9.17 o 
 -10   7  11       12.69       13.33      3.53 o 
  -9   7  11      113.66      112.49      7.21 o 
  -8   7  11      141.58      150.64     12.42 o 
  -7   7  11      192.12      210.12      9.47 o 
  -6   7  11       35.96       33.77      3.28 o 
  -5   7  11       75.86       70.76      3.94 o 
  -4   7  11       70.88       67.08      7.83 o 
  -3   7  11      211.98      202.04     19.11 o 
  -2   7  11        8.34        9.67      3.91 o 
  -1   7  11      184.20      166.04     11.85 o 
   0   7  11      107.59      102.84      8.27 o 
   1   7  11       38.89       32.13      5.50 o 
   2   7  11       73.24       75.28     12.99 o 
   3   7  11        9.34       10.32      6.88 o 
   4   7  11       72.03       72.22     13.37 o 
  -9   8  11      142.31      152.46      8.79 o 
  -8   8  11       20.83       18.63      8.41 o 
  -7   8  11       76.14       84.49      8.98 o 
  -6   8  11       64.92       66.12      9.36 o 
  -5   8  11      187.54      205.22     12.48 o 
  -4   8  11       46.67       49.53      6.97 o 
  -3   8  11       27.04       36.04      6.14 o 
  -2   8  11      154.25      149.33     10.67 o 
  -1   8  11       83.74       97.88     10.32 o 
   0   8  11      131.57      142.93     10.11 o 
   1   8  11       14.66        6.50      6.88 o 
   2   8  11       67.64       67.63     13.37 o 
   3   8  11       63.05       49.29     11.85 o 
  -7   9  11       71.71       88.10      9.45 o 
  -6   9  11        7.35        9.56      4.50 o 
  -5   9  11       20.63       17.40      5.58 o 
  -4   9  11      136.52      127.27     22.35 o 
  -3   9  11       86.56       85.39     10.89 o 
  -2   9  11       28.53       25.14      5.78 o 
  -1   9  11       39.33       38.90      6.64 o 
   0   9  11      117.67      120.29     10.09 o 
   1   9  11       10.05        8.79      7.64 o 
  -5  -9  12       14.85       14.90      8.02 o 
  -4  -9  12       17.57        9.17      6.88 o 
  -3  -9  12       91.61       93.62     14.14 o 
  -2  -9  12       97.50      112.72     14.90 o 
  -8  -8  12       15.73       15.16      4.40 o 
  -7  -8  12       35.42       37.79      5.78 o 
  -6  -8  12        0.64       -2.47      2.47 o 
  -5  -8  12      132.72      130.34      8.89 o 
  -4  -8  12       58.86       61.65      6.50 o 
  -3  -8  12        3.56        0.52      2.83 o 
  -2  -8  12       31.84       29.74      4.94 o 
  -1  -8  12       63.69       53.64      4.36 o 
   0  -8  12       38.19       34.97      3.60 o 
   1  -8  12       17.84       21.26      3.29 o 
   2  -8  12       39.87       41.65     10.32 o 
 -10  -7  12       13.03       20.63      7.64 o 
  -9  -7  12        5.61        5.20      3.18 o 
  -8  -7  12       51.29       45.48      5.72 o 
  -7  -7  12       74.47       78.22      6.97 o 
  -6  -7  12       51.80       51.02      5.86 o 
  -5  -7  12        2.05        0.74      3.25 o 
  -4  -7  12        1.23       -1.10      2.26 o 
  -3  -7  12      177.02      182.68     12.23 o 
  -2  -7  12      153.37      142.90      7.03 o 
  -1  -7  12       25.73       31.96      3.45 o 
   0  -7  12      200.96      199.56      7.60 o 
   1  -7  12      294.38      275.15      9.24 o 
   2  -7  12      164.98      176.85      7.34 o 
   3  -7  12       31.95       24.54      3.49 o 
   4  -7  12       13.75       10.70      6.50 o 
 -12  -6  12      142.51      173.86     16.05 o 
 -11  -6  12       28.87       22.16      7.64 o 
 -10  -6  12       29.15       41.65      9.17 o 
  -9  -6  12        3.75        3.82      5.35 o 
  -8  -6  12       50.84       51.80     11.27 o 
  -7  -6  12      100.80       90.68      7.45 o 
  -6  -6  12        3.02        3.44      2.75 o 
  -5  -6  12      178.51      171.71      9.45 o 
  -4  -6  12       89.60       82.86      6.61 o 
  -3  -6  12        3.80        3.61      1.63 o 
  -2  -6  12      193.89      186.39      6.88 o 
  -1  -6  12      437.31      437.41     11.40 o 
   0  -6  12      270.72      278.85      8.64 o 
   1  -6  12       31.79       30.98      3.69 o 
   2  -6  12        8.60       10.24      2.48 o 
   3  -6  12       48.70       45.34      3.97 o 
   4  -6  12       77.39       75.79      5.03 o 
   5  -6  12        2.26        0.34      2.28 o 
 -13  -5  12       23.77       21.40      7.64 o 
 -12  -5  12       77.21       78.72     11.08 o 
 -11  -5  12       33.66       34.77      8.41 o 
 -10  -5  12       86.07      123.04     12.99 o 
  -9  -5  12      187.98      203.28     16.05 o 
  -8  -5  12       11.62       12.97      4.97 o 
  -7  -5  12       15.23       15.01      8.22 o 
  -6  -5  12       65.59       65.55     14.71 o 
  -5  -5  12      104.69      103.32      4.74 o 
  -4  -5  12      112.05      114.16      4.95 o 
  -3  -5  12      229.76      224.10      7.21 o 
  -2  -5  12       38.54       32.83      2.96 o 
  -1  -5  12      129.50      142.17      6.76 o 
   0  -5  12      178.36      179.04     13.11 o 
   1  -5  12      220.86      216.20      7.58 o 
   2  -5  12      129.08      127.53      5.79 o 
   3  -5  12      196.98      218.80      7.83 o 
   4  -5  12       42.65       38.74      5.62 o 
   5  -5  12       59.93       57.73      8.60 o 
   6  -5  12       57.15       47.76      6.50 o 
 -13  -4  12       40.08       38.98      8.41 o 
 -12  -4  12      118.01      150.93     14.14 o 
 -11  -4  12       85.35       90.18     11.08 o 
 -10  -4  12       51.86       42.03      8.79 o 
  -9  -4  12       77.28      101.26     11.46 o 
  -8  -4  12       82.09       77.19      9.93 o 
  -7  -4  12       40.15       40.79      3.03 o 
  -6  -4  12       31.03       34.27      3.21 o 
  -5  -4  12      229.77      218.37      6.95 o 
  -4  -4  12      232.85      220.59      7.04 o 
  -3  -4  12      168.14      162.57      6.80 o 
  -2  -4  12       82.25       77.37      4.33 o 
  -1  -4  12      231.93      233.92      7.46 o 
   0  -4  12      258.79      241.89     10.27 o 
   1  -4  12       99.81       88.06      4.69 o 
   2  -4  12      133.89      126.36      5.64 o 
   3  -4  12      272.16      272.05      8.66 o 
   4  -4  12      201.64      197.47      8.53 o 
   5  -4  12       30.74       29.17      9.55 o 
   6  -4  12        3.35        0.93      2.39 o 
 -13  -3  12       46.70       53.88      9.17 o 
 -12  -3  12        4.30        3.06      4.59 o 
 -11  -3  12       80.33       87.50     10.70 o 
 -10  -3  12       79.71       74.82      5.44 o 
  -9  -3  12      206.22      198.23      8.27 o 
  -8  -3  12       78.97       95.26     10.51 o 
  -7  -3  12       81.49       81.14      5.15 o 
  -6  -3  12      318.75      310.43      8.18 o 
  -5  -3  12      322.95      317.34     13.37 o 
  -4  -3  12      493.03      474.62     11.13 o 
  -3  -3  12      368.94      359.54      9.40 o 
  -2  -3  12      195.74      178.76      8.93 o 
  -1  -3  12       22.47       20.39      2.54 o 
   0  -3  12      266.33      270.60      8.07 o 
   1  -3  12       87.46       86.85      6.15 o 
   2  -3  12      434.34      454.05     11.23 o 
   3  -3  12      100.85       94.57      5.27 o 
   4  -3  12       64.27       61.55      4.77 o 
   5  -3  12      193.59      200.10      8.81 o 
   6  -3  12       31.33       32.86      6.88 o 
   7  -3  12       18.30        7.64      4.97 o 
 -14  -2  12       13.80        9.91      7.26 o 
 -13  -2  12      133.61      134.94      7.98 o 
 -12  -2  12      130.97      128.95      7.49 o 
 -11  -2  12       81.97       92.23      6.22 o 
 -10  -2  12       27.77       34.35      3.82 o 
  -9  -2  12       90.09       88.67     10.89 o 
  -8  -2  12       13.91       11.50      2.60 o 
  -7  -2  12      233.22      220.79      8.55 o 
  -6  -2  12      280.33      253.70      9.25 o 
  -5  -2  12      954.92      970.22     17.69 o 
  -4  -2  12       18.58       17.45      2.91 o 
  -3  -2  12        9.93       10.65      1.92 o 
  -2  -2  12      752.82      723.68     14.89 o 
  -1  -2  12      113.51      110.69      4.92 o 
   0  -2  12       39.46       42.67      3.66 o 
   1  -2  12       98.62       95.98      4.65 o 
   2  -2  12      325.65      319.95      9.79 o 
   3  -2  12      149.09      149.90      6.07 o 
   4  -2  12      176.65      177.01      9.17 o 
   5  -2  12       80.61       84.18      7.64 o 
   6  -2  12       44.52       44.32      7.64 o 
   7  -2  12       42.66       45.09      8.02 o 
 -14  -1  12      172.77      208.84     10.70 o 
 -13  -1  12       70.59       71.23      5.97 o 
 -12  -1  12       46.99       51.61      5.92 o 
 -11  -1  12      340.57      301.66     11.20 o 
 -10  -1  12       99.49       98.26      6.01 o 
  -9  -1  12      203.91      185.93     12.99 o 
  -8  -1  12      151.57      135.78      6.57 o 
  -7  -1  12       19.56       17.83      5.92 o 
  -6  -1  12       34.87       30.73      2.95 o 
  -5  -1  12      449.07      445.00     12.21 o 
  -4  -1  12      470.78      450.02      9.82 o 
  -3  -1  12      241.69      232.28      6.94 o 
  -2  -1  12       55.91       51.80      3.37 o 
  -1  -1  12       80.62       81.96      4.28 o 
   0  -1  12      577.81      549.96     12.18 o 
   1  -1  12       80.78       89.44      9.37 o 
   2  -1  12      178.30      179.34      6.29 o 
   3  -1  12      135.89      131.35      7.45 o 
   4  -1  12       46.57       37.64      4.01 o 
   5  -1  12      102.36      103.35     11.27 o 
   6  -1  12        2.53        1.78      2.83 o 
   7  -1  12       32.75       34.74      7.11 o 
   8  -1  12        6.57       13.52      3.20 o 
 -14   0  12        0.00        0.44      2.75 o 
 -13   0  12      103.41      111.39      7.25 o 
 -12   0  12      125.81      150.48      7.89 o 
 -11   0  12       35.55       43.35      4.66 o 
 -10   0  12        6.07        6.50      2.47 o 
  -9   0  12      110.15       98.58      6.01 o 
  -8   0  12       48.83       50.09      4.31 o 
  -7   0  12      120.75      120.64      5.33 o 
  -6   0  12        8.92       11.02      2.08 o 
  -5   0  12      154.56      166.88      6.23 o 
  -4   0  12        0.42       -0.36      1.29 o 
  -3   0  12       13.53       15.38      2.99 o 
  -2   0  12      426.93      431.96     10.45 o 
  -1   0  12      186.67      185.11      5.35 o 
   0   0  12       14.42       16.87      1.97 o 
   1   0  12       86.74       88.01      3.72 o 
   2   0  12      100.47      101.82      4.08 o 
   3   0  12       11.61       12.19      1.89 o 
   4   0  12      121.74      126.76      5.87 o 
   5   0  12       70.81       63.96      4.53 o 
   6   0  12       43.96       62.16      5.49 o 
   7   0  12        0.95        2.45      2.54 o 
   8   0  12       39.03       44.36      4.57 o 
 -14   1  12      173.81      180.25      9.55 o 
 -13   1  12       70.77       75.53      8.02 o 
 -12   1  12       47.11       47.79      4.94 o 
 -11   1  12      340.45      295.48     11.29 o 
 -10   1  12       99.74      110.18      6.96 o 
  -9   1  12      208.80      207.56      7.19 o 
  -8   1  12      151.21      136.57      5.78 o 
  -7   1  12       20.91       14.26      2.38 o 
  -6   1  12       35.87       32.68      3.04 o 
  -5   1  12      456.20      400.05     10.33 o 
  -4   1  12      476.50      470.58     11.11 o 
  -3   1  12      235.50      233.06      7.24 o 
  -2   1  12       54.44       51.09      3.47 o 
  -1   1  12       82.65       80.04      4.08 o 
   0   1  12      573.48      561.18     12.25 o 
   1   1  12       77.59       82.62      5.15 o 
   2   1  12      180.64      191.88      7.37 o 
   3   1  12      133.98      119.48     10.13 o 
   4   1  12       47.92       48.17      4.40 o 
   5   1  12      101.69      115.93      6.58 o 
   6   1  12        2.31        1.70      2.26 o 
   7   1  12       33.24       35.54      7.26 o 
 -14   2  12       13.63       16.38      4.03 o 
 -13   2  12      135.13      144.09      8.35 o 
 -12   2  12      129.89      133.12      6.50 o 
 -11   2  12       78.06       81.69      4.98 o 
 -10   2  12       26.92       29.83      3.19 o 
  -9   2  12       85.88       85.52      4.83 o 
  -8   2  12       15.61       17.46      2.69 o 
  -7   2  12      225.70      223.41      7.40 o 
  -6   2  12      271.28      254.92      7.86 o 
  -5   2  12      954.44      914.38     18.17 o 
  -4   2  12       19.17       22.21      2.64 o 
  -3   2  12        9.70        9.67      2.46 o 
  -2   2  12      748.71      748.39     14.89 o 
  -1   2  12      121.29      115.04      5.86 o 
   0   2  12       41.82       40.16      2.77 o 
   1   2  12       99.22       93.98      5.65 o 
   2   2  12      323.71      294.61     14.52 o 
   3   2  12      149.03      152.46      9.55 o 
   4   2  12      180.07      176.54      9.93 o 
   5   2  12       77.82       77.19      6.11 o 
 -14   3  12       67.79       81.62      7.62 o 
 -13   3  12       45.90       58.89      4.81 o 
 -12   3  12        4.53       10.10      2.61 o 
 -11   3  12       77.95       76.77      4.98 o 
 -10   3  12       80.61       83.62      5.05 o 
  -9   3  12      207.38      188.76      7.11 o 
  -8   3  12       80.67       85.37      7.60 o 
  -7   3  12       85.03       70.63      4.36 o 
  -6   3  12      307.68      311.67     12.46 o 
  -5   3  12      323.14      301.94      8.63 o 
  -4   3  12      490.84      465.41     11.08 o 
  -3   3  12      375.86      376.98     12.84 o 
  -2   3  12      192.89      180.72      5.87 o 
  -1   3  12       23.83       24.10      3.31 o 
   0   3  12      263.79      256.90      9.63 o 
   1   3  12       90.83       96.09      5.60 o 
   2   3  12      437.05      421.85     16.43 o 
   3   3  12      102.13       90.94      6.11 o 
 -13   4  12       39.10       32.13      5.41 o 
 -12   4  12      118.58      128.05      6.57 o 
 -11   4  12       83.69       87.23      5.30 o 
 -10   4  12       52.19       62.59      6.95 o 
  -9   4  12       74.84       75.78      4.73 o 
  -8   4  12       80.59       87.03      6.51 o 
  -7   4  12       38.20       44.69      3.54 o 
  -6   4  12       29.05       27.30      2.86 o 
  -5   4  12      238.63      237.48      9.32 o 
  -4   4  12      230.08      232.11      9.45 o 
  -3   4  12      169.76      153.48      7.61 o 
  -2   4  12       84.34       81.20      5.42 o 
  -1   4  12      228.60      219.86      8.63 o 
   0   4  12      263.15      270.68      9.04 o 
   1   4  12      100.18       89.47      4.42 o 
   2   4  12      133.78      139.09     13.76 o 
 -13   5  12       23.74       30.57      8.41 o 
 -12   5  12       79.35       74.77      8.02 o 
 -11   5  12       35.40       36.77      5.22 o 
 -10   5  12       88.43      108.30      7.71 o 
  -9   5  12      189.23      206.54     10.51 o 
  -8   5  12       11.29        9.63      3.44 o 
  -7   5  12       15.12       15.47      4.20 o 
  -6   5  12       62.12       67.32      5.58 o 
  -5   5  12      103.22      100.82      6.33 o 
  -4   5  12      117.02      131.29      7.17 o 
  -3   5  12      229.84      231.05      8.00 o 
  -2   5  12       34.42       27.85      4.42 o 
  -1   5  12      126.58      124.05      5.16 o 
   0   5  12      178.86      186.73     10.70 o 
   1   5  12      215.12      197.93     10.28 o 
   2   5  12      130.73      131.06     14.52 o 
   3   5  12      200.04      169.66     16.43 o 
 -12   6  12      142.42      165.45     24.26 o 
 -11   6  12       28.11       29.00      4.66 o 
 -10   6  12       29.14       34.15      7.07 o 
  -9   6  12        3.72        3.69      2.66 o 
  -8   6  12       50.70       63.05      5.58 o 
  -7   6  12      100.36       91.34      6.50 o 
  -6   6  12        3.03        6.95      2.54 o 
  -5   6  12      184.42      181.73      7.37 o 
  -4   6  12       91.07       97.88      5.15 o 
  -3   6  12        3.57        4.94      1.63 o 
  -2   6  12      191.37      186.87     10.73 o 
  -1   6  12      425.21      429.66     16.53 o 
   0   6  12      272.45      255.98     12.48 o 
   1   6  12       29.34       25.22      8.02 o 
   2   6  12        9.33        4.97      5.73 o 
   3   6  12       46.67       43.56      9.93 o 
   4   6  12       80.63       68.78     11.85 o 
 -10   7  12       12.41       15.19      3.82 o 
  -9   7  12        4.80        6.86      3.03 o 
  -8   7  12       50.29       50.33      5.15 o 
  -7   7  12       75.01       70.44      5.08 o 
  -6   7  12       51.75       52.39      4.85 o 
  -5   7  12        1.73        3.05      1.66 o 
  -4   7  12        1.12        2.29      3.11 o 
  -3   7  12      179.34      175.36     11.20 o 
  -2   7  12      146.95      140.17     10.17 o 
  -1   7  12       25.29       20.15      4.74 o 
   0   7  12      197.57      189.82     11.16 o 
   1   7  12      297.03      256.40     21.78 o 
   2   7  12      168.61      195.64     19.49 o 
   3   7  12       31.24       19.49      9.17 o 
   4   7  12       14.55        8.79      7.64 o 
  -8   8  12       14.49       20.25      7.26 o 
  -7   8  12       34.82       36.44      6.78 o 
  -6   8  12        0.43        1.78      3.46 o 
  -5   8  12      133.82      130.53     12.80 o 
  -4   8  12       59.43       48.19      7.25 o 
  -3   8  12        3.69       -1.48      2.95 o 
  -2   8  12       32.03       27.00      5.86 o 
  -1   8  12       63.35       62.85      7.46 o 
   0   8  12       36.15       35.28      6.22 o 
   1   8  12       17.84        6.50      8.02 o 
   2   8  12       40.81       36.68     11.85 o 
  -5   9  12       15.06        8.40      4.95 o 
  -4   9  12       18.14       22.33      6.01 o 
  -3   9  12       90.80       94.22      9.54 o 
  -2   9  12       97.72       96.72     12.61 o 
  -7  -8  13       63.30       60.79      9.36 o 
  -6  -8  13       45.02       56.17      6.70 o 
  -5  -8  13       61.59       69.06      7.07 o 
  -4  -8  13       35.70       27.87      5.14 o 
  -3  -8  13       91.30       88.44      7.77 o 
  -2  -8  13       37.26       32.48      3.79 o 
  -1  -8  13       12.52        9.93      3.34 o 
   0  -8  13       18.56       23.58      4.32 o 
  -9  -7  13       41.81       35.92      9.93 o 
  -8  -7  13       69.05       75.75     10.51 o 
  -7  -7  13      137.25      137.50     13.95 o 
  -6  -7  13       93.20       97.75     16.62 o 
  -5  -7  13       76.02       85.73     10.13 o 
  -4  -7  13       26.15       19.11      4.38 o 
  -3  -7  13       28.96       32.28      8.87 o 
  -2  -7  13       65.16       70.05      9.79 o 
  -1  -7  13       26.13       28.17      4.44 o 
   0  -7  13        1.29        0.61      2.83 o 
   1  -7  13      137.25      141.70      8.18 o 
   2  -7  13        2.12        6.50      6.11 o 
 -11  -6  13        1.20       -4.59      4.59 o 
 -10  -6  13       18.40       22.93      7.64 o 
  -9  -6  13      149.02      141.38     14.52 o 
  -8  -6  13       19.13       20.25      4.03 o 
  -7  -6  13      103.87      109.59     11.46 o 
  -6  -6  13       54.91       59.47      6.07 o 
  -5  -6  13       66.75       66.74      6.22 o 
  -4  -6  13      112.41      105.06      6.22 o 
  -3  -6  13       39.50       43.42      3.71 o 
  -2  -6  13      190.94      178.50      9.62 o 
  -1  -6  13       41.12       45.30      4.10 o 
   0  -6  13        7.06        6.02      2.18 o 
   1  -6  13        4.68        5.86      2.35 o 
   2  -6  13        7.51        7.43      2.38 o 
   3  -6  13       10.67        6.98      2.59 o 
 -12  -5  13       44.60       49.67      9.93 o 
 -11  -5  13       56.06       57.32     10.32 o 
 -10  -5  13       46.05       34.39      8.79 o 
  -9  -5  13        3.53       -0.38      4.59 o 
  -8  -5  13      106.87      124.19     13.37 o 
  -7  -5  13      312.68      297.11     21.59 o 
  -6  -5  13       11.88       10.16      2.14 o 
  -5  -5  13       80.96       92.25      7.08 o 
  -4  -5  13       61.68       46.55      3.73 o 
  -3  -5  13        1.25        1.57      1.81 o 
  -2  -5  13       31.83       29.49      3.18 o 
  -1  -5  13       84.37       90.34      5.13 o 
   0  -5  13       17.55       20.21      2.98 o 
   1  -5  13       94.69       99.54      5.45 o 
   2  -5  13       15.57       13.13      3.46 o 
   3  -5  13       21.45       22.64      3.67 o 
   4  -5  13       20.78       23.00      3.75 o 
   5  -5  13       25.56       20.25      4.97 o 
 -13  -4  13       74.26       99.35     12.23 o 
 -12  -4  13       72.15      108.52     12.99 o 
 -11  -4  13       40.05       58.46      9.93 o 
 -10  -4  13       63.29       42.80      8.79 o 
  -9  -4  13      286.51      285.82     19.87 o 
  -8  -4  13       12.09       16.13      3.04 o 
  -7  -4  13      154.10      173.10      7.64 o 
  -6  -4  13       63.16       54.33      3.74 o 
  -5  -4  13      210.62      204.07      7.02 o 
  -4  -4  13       57.42       53.89      3.77 o 
  -3  -4  13       63.10       60.62      3.97 o 
  -2  -4  13       14.41       14.82      2.68 o 
  -1  -4  13      100.45      100.67      7.64 o 
   0  -4  13       34.75       36.37      3.40 o 
   1  -4  13       24.37       27.12      4.23 o 
   2  -4  13      142.18      130.34     12.44 o 
   3  -4  13      144.25      136.44      6.38 o 
   4  -4  13       77.88       87.50      6.04 o 
   5  -4  13        6.33        0.96      2.48 o 
 -13  -3  13       40.65       27.51      8.02 o 
 -12  -3  13       27.71       22.10      3.88 o 
 -11  -3  13      151.85      157.30      7.92 o 
 -10  -3  13       94.76       88.70     12.23 o 
  -9  -3  13       19.82       25.13      8.98 o 
  -8  -3  13      257.79      268.74     10.11 o 
  -7  -3  13      103.16      105.53      6.19 o 
  -6  -3  13       32.30       33.07      3.68 o 
  -5  -3  13      470.12      487.72     13.72 o 
  -4  -3  13       38.33       41.56      3.29 o 
  -3  -3  13      489.52      486.64     21.92 o 
  -2  -3  13       67.85       67.58      4.10 o 
  -1  -3  13      231.50      218.92      7.49 o 
   0  -3  13       39.46       43.26      8.00 o 
   1  -3  13       61.29       58.83      4.10 o 
   2  -3  13      368.09      385.38     10.45 o 
   3  -3  13       69.19       65.09      5.11 o 
   4  -3  13       24.47       29.18      3.86 o 
   5  -3  13       35.24       34.07      5.73 o 
   6  -3  13       67.02       63.43      9.17 o 
 -14  -2  13        4.88       15.00      4.03 o 
 -13  -2  13       73.48       77.60      6.36 o 
 -12  -2  13       30.75       28.36      4.31 o 
 -11  -2  13       39.02       54.71      5.73 o 
 -10  -2  13       84.58       63.01     10.51 o 
  -9  -2  13      107.61      104.36      6.36 o 
  -8  -2  13        8.08        4.84      2.26 o 
  -7  -2  13      548.53      508.54     15.03 o 
  -6  -2  13       26.09       23.51      3.24 o 
  -5  -2  13       65.62       74.97      5.26 o 
  -4  -2  13       41.42       43.94      3.29 o 
  -3  -2  13      616.91      630.35     19.06 o 
  -2  -2  13       23.25       25.52      3.31 o 
  -1  -2  13       51.33       49.91      3.91 o 
   0  -2  13        4.81        4.59      1.71 o 
   1  -2  13       38.04       39.41      3.47 o 
   2  -2  13      116.11      138.34      5.84 o 
   3  -2  13      163.76      157.98      7.44 o 
   4  -2  13      146.10      151.86      7.53 o 
   5  -2  13       10.91        9.17      4.97 o 
   6  -2  13      127.59      137.64     16.43 o 
 -14  -1  13        3.93        3.20      2.94 o 
 -13  -1  13       35.11       46.11      5.02 o 
 -12  -1  13       22.72       14.39      3.39 o 
 -11  -1  13        6.29        9.20      3.11 o 
 -10  -1  13       12.47       13.78      3.44 o 
  -9  -1  13      159.18      152.76     13.76 o 
  -8  -1  13       83.13       85.91      5.72 o 
  -7  -1  13      125.14      118.47      6.57 o 
  -6  -1  13       62.00       62.01      4.00 o 
  -5  -1  13      784.54      778.96     18.41 o 
  -4  -1  13      203.45      213.07      7.29 o 
  -3  -1  13      100.25       95.47      4.87 o 
  -2  -1  13      470.27      451.09      9.49 o 
  -1  -1  13      152.18      144.58      5.83 o 
   0  -1  13      167.24      173.59      6.51 o 
   1  -1  13      230.77      223.96      6.48 o 
   2  -1  13      282.64      277.56      7.40 o 
   3  -1  13       61.57       76.83     10.27 o 
   4  -1  13       31.17       36.31      5.54 o 
   5  -1  13       41.89       49.57      5.40 o 
   6  -1  13       84.33       94.40      7.66 o 
   7  -1  13       12.18       15.46      3.32 o 
 -14   0  13       57.66       84.44     13.56 o 
 -13   0  13       48.03       58.60      8.22 o 
 -12   0  13        0.20       -0.13      2.29 o 
 -11   0  13       18.38       24.51      4.03 o 
 -10   0  13      138.05      134.42     11.46 o 
  -9   0  13       44.43       48.08      4.45 o 
  -8   0  13        0.05        2.58      1.71 o 
  -7   0  13      502.49      525.40     12.52 o 
  -6   0  13      702.22      681.80     15.08 o 
  -5   0  13      283.96      291.50      8.66 o 
  -4   0  13       27.46       22.48      2.73 o 
  -3   0  13      311.29      314.56      9.98 o 
  -2   0  13      254.13      252.19     12.07 o 
  -1   0  13        7.40       10.25      2.08 o 
   0   0  13      271.35      262.44      6.95 o 
   1   0  13       11.56       11.58      1.63 o 
   2   0  13        5.04        6.02      1.44 o 
   3   0  13       46.26       47.57      4.82 o 
   4   0  13      339.04      359.81     17.32 o 
   5   0  13        0.35        0.30      2.56 o 
   6   0  13       31.43       31.97      9.55 o 
   7   0  13       41.71       47.45      5.14 o 
 -14   1  13        3.89        2.67      5.35 o 
 -13   1  13       34.48       40.64      5.22 o 
 -12   1  13       22.50       10.71      3.39 o 
 -11   1  13        4.98        1.89      2.26 o 
 -10   1  13       12.51       16.28      2.75 o 
  -9   1  13      160.39      160.81      6.50 o 
  -8   1  13       85.36       94.46     11.28 o 
  -7   1  13      132.74      121.01      5.67 o 
  -6   1  13       63.87       63.56      4.20 o 
  -5   1  13      802.51      796.58     16.54 o 
  -4   1  13      202.20      212.82      8.91 o 
  -3   1  13      101.05      101.43      6.35 o 
  -2   1  13      474.27      443.39     11.06 o 
  -1   1  13      150.20      151.88      5.77 o 
   0   1  13      169.30      173.33      7.51 o 
   1   1  13      225.14      217.02     10.62 o 
   2   1  13      283.19      299.19     15.67 o 
   3   1  13       62.60       69.54      7.64 o 
   4   1  13       32.61       36.30      5.73 o 
   5   1  13       39.67       41.65      6.11 o 
   6   1  13       83.91       77.57      7.26 o 
 -14   2  13        4.60        8.79      5.73 o 
 -13   2  13       74.72      101.59      7.25 o 
 -12   2  13       31.18       32.95      4.16 o 
 -11   2  13       37.45       48.37      6.54 o 
 -10   2  13       82.02       72.01      4.80 o 
  -9   2  13      106.95      110.19      7.24 o 
  -8   2  13        9.17        3.34      1.90 o 
  -7   2  13      540.14      528.84     13.51 o 
  -6   2  13       26.99       29.44      3.07 o 
  -5   2  13       69.72       69.88      6.56 o 
  -4   2  13       40.85       46.56      3.47 o 
  -3   2  13      597.12      576.85     13.26 o 
  -2   2  13       23.48       21.52      2.46 o 
  -1   2  13       53.59       52.94      3.47 o 
   0   2  13        4.65        3.55      2.28 o 
   1   2  13       36.87       34.06      4.03 o 
   2   2  13      114.84      142.91      9.93 o 
   3   2  13      164.20      147.11      9.55 o 
   4   2  13      142.37      160.87      9.55 o 
   5   2  13       10.44        9.17      3.06 o 
 -13   3  13       40.60       34.80      5.68 o 
 -12   3  13       28.40       18.58      4.20 o 
 -11   3  13      152.07      158.87      7.07 o 
 -10   3  13       98.56      101.35      7.77 o 
  -9   3  13       21.17       23.02      3.22 o 
  -8   3  13      260.11      276.72      8.82 o 
  -7   3  13      107.01      106.88      5.33 o 
  -6   3  13       33.89       36.39      3.71 o 
  -5   3  13      470.76      476.48     11.72 o 
  -4   3  13       38.99       35.50      3.18 o 
  -3   3  13      486.92      489.81     11.38 o 
  -2   3  13       69.93       64.80      5.49 o 
  -1   3  13      234.99      223.24      9.41 o 
   0   3  13       39.60       36.38      4.13 o 
   1   3  13       58.90       55.40      4.57 o 
   2   3  13      366.46      363.77     15.28 o 
   3   3  13       69.45       66.11      5.35 o 
 -13   4  13       73.74       93.65      8.01 o 
 -12   4  13       70.25       78.25      5.33 o 
 -11   4  13       40.95       50.87      4.36 o 
 -10   4  13       62.20       60.03      4.47 o 
  -9   4  13      286.39      302.79     10.59 o 
  -8   4  13       12.81       14.20      2.69 o 
  -7   4  13      154.46      166.27      6.54 o 
  -6   4  13       65.17       55.91      6.73 o 
  -5   4  13      203.41      205.17      9.45 o 
  -4   4  13       57.02       59.91      5.32 o 
  -3   4  13       62.24       69.86      8.41 o 
  -2   4  13       14.56       13.81      3.11 o 
  -1   4  13      103.16      105.47      6.06 o 
   0   4  13       33.61       32.14      6.50 o 
   1   4  13       23.02       22.54      3.44 o 
 -12   5  13       45.33       41.10      5.78 o 
 -11   5  13       56.62       51.51      6.88 o 
 -10   5  13       47.46       41.69      5.60 o 
  -9   5  13        4.24        3.17      2.75 o 
  -8   5  13      106.12      106.38      7.44 o 
  -7   5  13      316.55      296.34     11.94 o 
  -6   5  13       11.12       11.05      3.11 o 
  -5   5  13       77.92       89.92      6.22 o 
  -4   5  13       59.42       56.68      4.94 o 
  -3   5  13        2.04        2.54      2.19 o 
  -2   5  13       32.68       34.29      3.59 o 
  -1   5  13       86.34       86.46      5.34 o 
   0   5  13       18.19       14.09      3.93 o 
   1   5  13       97.12      122.28     14.90 o 
   2   5  13       16.03       19.11      7.64 o 
 -11   6  13        1.48       -1.03      2.47 o 
 -10   6  13       19.22       19.11      4.10 o 
  -9   6  13      144.82      134.61     14.52 o 
  -8   6  13       19.62       18.71      6.11 o 
  -7   6  13      103.87       96.67      6.86 o 
  -6   6  13       57.05       48.89      5.02 o 
  -5   6  13       68.75       61.94      5.09 o 
  -4   6  13      111.58      106.92      7.73 o 
  -3   6  13       40.55       42.95      3.30 o 
  -2   6  13      193.35      189.11     11.28 o 
  -1   6  13       43.46       54.15     11.46 o 
   0   6  13        7.76        4.20      3.18 o 
   1   6  13        4.61        5.35      6.11 o 
   2   6  13        7.44       11.08      7.26 o 
   3   6  13       11.03       15.67      7.64 o 
  -9   7  13       39.99       44.72      5.35 o 
  -8   7  13       67.02       62.49      8.41 o 
  -7   7  13      138.12      148.65      9.55 o 
  -6   7  13       92.45       85.97      5.23 o 
  -5   7  13       76.66       94.17     16.05 o 
  -4   7  13       27.80       28.80      5.78 o 
  -3   7  13       29.32       28.73      5.78 o 
  -2   7  13       64.84       66.70      7.49 o 
  -1   7  13       25.81       33.49      6.69 o 
   0   7  13        1.52       -2.29      4.97 o 
   1   7  13      135.99      122.66     16.81 o 
   2   7  13        1.67        2.29      6.11 o 
  -7   8  13       65.95       67.01      8.63 o 
  -6   8  13       47.18       51.87      7.71 o 
  -5   8  13       62.58       62.53      8.25 o 
  -4   8  13       37.41       34.50      6.50 o 
  -3   8  13       90.70      101.16      9.40 o 
  -2   8  13       37.09       28.03      6.07 o 
  -1   8  13       12.73       22.78      5.50 o 
   0   8  13       19.52       24.84     10.32 o 
  -8  -7  14       14.97       17.52      4.50 o 
  -7  -7  14      140.85      148.27      9.61 o 
  -6  -7  14       41.80       37.21      5.72 o 
  -5  -7  14       83.05      101.01      8.05 o 
  -4  -7  14       31.03       33.14      3.69 o 
  -3  -7  14       23.95       22.94      3.69 o 
  -2  -7  14       10.41       10.42      2.91 o 
  -1  -7  14       95.57       99.81      8.72 o 
   0  -7  14       35.55       33.02      4.80 o 
 -10  -6  14      130.44      166.98     16.43 o 
  -9  -6  14        4.80        1.91      4.97 o 
  -8  -6  14       21.87       14.52      6.88 o 
  -7  -6  14      103.30      115.95      8.45 o 
  -6  -6  14       45.52       59.89     10.70 o 
  -5  -6  14       87.42       89.76      6.22 o 
  -4  -6  14       51.23       50.56      6.24 o 
  -3  -6  14       84.34       83.97      6.01 o 
  -2  -6  14       63.72       59.07      4.49 o 
  -1  -6  14      143.78      161.56     10.65 o 
   0  -6  14       79.87       92.27      5.52 o 
   1  -6  14      225.55      227.45     13.22 o 
   2  -6  14       32.14       19.49      7.64 o 
 -11  -5  14        8.22       -0.76      4.97 o 
 -10  -5  14       51.33       51.20     10.32 o 
  -9  -5  14       51.11       48.53      9.93 o 
  -8  -5  14       61.59       66.87     10.70 o 
  -7  -5  14      146.73      155.61      7.91 o 
  -6  -5  14       43.85       46.59      3.81 o 
  -5  -5  14       68.84       66.77      7.14 o 
  -4  -5  14       15.06       18.98      2.91 o 
  -3  -5  14      126.09      125.68      6.02 o 
  -2  -5  14        2.34        3.02      2.01 o 
  -1  -5  14       78.90       78.99      5.03 o 
   0  -5  14       92.69       94.54     10.94 o 
   1  -5  14       21.74       20.36      4.17 o 
   2  -5  14      135.93      149.04      6.95 o 
   3  -5  14       90.97       88.13      8.02 o 
 -12  -4  14       60.08       58.08     10.70 o 
 -11  -4  14      110.23      106.61     12.61 o 
 -10  -4  14       32.60       31.72      8.41 o 
  -9  -4  14       16.52       15.17      3.38 o 
  -8  -4  14       61.34       58.26      5.01 o 
  -7  -4  14      117.07      106.79      6.48 o 
  -6  -4  14      100.92      105.77      5.13 o 
  -5  -4  14       79.11       70.32      4.46 o 
  -4  -4  14       75.16       78.57      4.72 o 
  -3  -4  14       44.93       50.22      5.64 o 
  -2  -4  14      216.17      223.09      7.85 o 
  -1  -4  14      244.20      245.71      8.48 o 
   0  -4  14       23.53       22.95      3.04 o 
   1  -4  14      219.85      202.59      7.76 o 
   2  -4  14       55.52       55.50      4.36 o 
   3  -4  14       13.93       13.85      3.44 o 
   4  -4  14       24.06       22.79      3.95 o 
 -13  -3  14       80.59       90.70      6.86 o 
 -12  -3  14       15.08       22.89      6.88 o 
 -11  -3  14        0.39        2.12      2.48 o 
 -10  -3  14       52.46       52.21      4.96 o 
  -9  -3  14      107.73      111.42     11.65 o 
  -8  -3  14       27.13       26.35      3.64 o 
  -7  -3  14      101.69       94.40      7.26 o 
  -6  -3  14       33.16       38.49      4.22 o 
  -5  -3  14       99.52       91.58     15.28 o 
  -4  -3  14       54.37       51.95      3.80 o 
  -3  -3  14      221.57      222.47     10.74 o 
  -2  -3  14      366.09      367.69     12.50 o 
  -1  -3  14      207.64      203.29      9.28 o 
   0  -3  14       95.49       95.94      5.21 o 
   1  -3  14       40.68       34.98      3.44 o 
   2  -3  14      105.38      112.16      5.90 o 
   3  -3  14      200.24      195.87      9.08 o 
   4  -3  14      122.02      112.55     15.67 o 
   5  -3  14       59.29       51.59      8.41 o 
 -13  -2  14       10.94       14.15      3.64 o 
 -12  -2  14       66.49       58.42      5.79 o 
 -11  -2  14      205.94      199.50     16.81 o 
 -10  -2  14       20.47       31.76      7.45 o 
  -9  -2  14       17.95       21.71      3.34 o 
  -8  -2  14       13.80        9.41      2.83 o 
  -7  -2  14      101.91      111.68      6.48 o 
  -6  -2  14       40.99       45.81      4.51 o 
  -5  -2  14      368.83      328.65     12.00 o 
  -4  -2  14      262.83      253.19     10.25 o 
  -3  -2  14      304.40      304.67      9.00 o 
  -2  -2  14      132.14      133.37      5.87 o 
  -1  -2  14       29.07       28.77      3.03 o 
   0  -2  14      344.23      335.95     11.60 o 
   1  -2  14      220.90      212.11      7.63 o 
   2  -2  14       30.38       27.68      3.25 o 
   3  -2  14       26.31       29.13      3.95 o 
   4  -2  14      111.17      102.41     10.70 o 
   5  -2  14       59.25       50.64      5.94 o 
 -13  -1  14      118.32      131.66      8.25 o 
 -12  -1  14        4.98       10.27      3.39 o 
 -11  -1  14       21.58       20.14      3.64 o 
 -10  -1  14       44.90       44.50      4.74 o 
  -9  -1  14       88.12       81.51      7.26 o 
  -8  -1  14       10.01        5.87      2.47 o 
  -7  -1  14      373.74      375.14     12.39 o 
  -6  -1  14      101.57       90.88      6.14 o 
  -5  -1  14       16.37       15.59      2.73 o 
  -4  -1  14       12.62       11.76      2.50 o 
  -3  -1  14       58.51       58.58      7.05 o 
  -2  -1  14        6.59        8.31      2.18 o 
  -1  -1  14      164.18      165.24      5.67 o 
   0  -1  14       41.92       42.17      3.20 o 
   1  -1  14        0.14        0.17      1.47 o 
   2  -1  14      208.97      207.79      7.41 o 
   3  -1  14      187.68      188.50     20.83 o 
   4  -1  14       19.65       25.03      5.35 o 
   5  -1  14        7.00        6.98      2.80 o 
 -13   0  14       49.97       44.41     12.99 o 
 -12   0  14       18.23       21.39      3.82 o 
 -11   0  14       72.48       85.61      6.29 o 
 -10   0  14        7.69        9.29      2.94 o 
  -9   0  14        0.89       -0.38      1.97 o 
  -8   0  14        5.89        6.69      2.36 o 
  -7   0  14       87.93       93.18      5.17 o 
  -6   0  14      124.05      124.04      5.81 o 
  -5   0  14      114.33      107.72      5.41 o 
  -4   0  14        0.47        0.15      1.55 o 
  -3   0  14       16.57       17.65      2.68 o 
  -2   0  14      263.54      261.40     14.40 o 
  -1   0  14      100.42      102.13      5.10 o 
   0   0  14      125.55      124.32      5.55 o 
   1   0  14      185.90      186.53      7.40 o 
   2   0  14        4.37        3.82      3.82 o 
   3   0  14        3.98        2.67      3.44 o 
   4   0  14        5.00        4.59      4.20 o 
   5   0  14       21.38       27.13      5.73 o 
   6   0  14       39.71       32.48      6.11 o 
 -13   1  14      119.34      115.25      7.89 o 
 -12   1  14        5.53        7.51      4.78 o 
 -11   1  14       21.35       17.43      3.53 o 
 -10   1  14       46.67       51.13      4.21 o 
  -9   1  14       88.59       96.94      5.37 o 
  -8   1  14       10.51       14.34      3.01 o 
  -7   1  14      376.81      363.52     10.60 o 
  -6   1  14      102.00       93.96      5.14 o 
  -5   1  14       16.40       15.55      2.71 o 
  -4   1  14       11.95       12.98      2.32 o 
  -3   1  14       61.05       61.16      4.17 o 
  -2   1  14        7.57        8.81      2.97 o 
  -1   1  14      157.48      170.20      6.50 o 
   0   1  14       42.19       46.76      3.41 o 
   1   1  14        0.11       -0.57      1.89 o 
   2   1  14      211.41      204.81     12.99 o 
   3   1  14      185.99      179.59     12.23 o 
   4   1  14       19.74       15.28      4.97 o 
   5   1  14        7.24        3.06      3.82 o 
 -13   2  14       10.15       16.34      4.03 o 
 -12   2  14       67.73       69.37      5.21 o 
 -11   2  14      208.05      210.10      8.19 o 
 -10   2  14       19.80       24.09      3.26 o 
  -9   2  14       17.46       16.50      4.22 o 
  -8   2  14       13.21       10.41      2.54 o 
  -7   2  14      101.82      113.07      5.67 o 
  -6   2  14       43.92       44.56      3.79 o 
  -5   2  14      364.10      370.06     10.11 o 
  -4   2  14      256.00      269.96      8.47 o 
  -3   2  14      299.35      306.08     11.44 o 
  -2   2  14      127.60      126.99      5.48 o 
  -1   2  14       29.91       28.69      4.18 o 
   0   2  14      345.62      358.48     30.19 o 
   1   2  14      227.50      220.10     12.99 o 
   2   2  14       30.43       25.22      5.35 o 
   3   2  14       26.83       29.42      5.35 o 
   4   2  14      109.67      105.84      8.02 o 
 -13   3  14       81.73      100.76      6.60 o 
 -12   3  14       15.25       22.88      3.59 o 
 -11   3  14        0.39        1.59      1.98 o 
 -10   3  14       53.17       51.87      4.42 o 
  -9   3  14      104.24      111.19      6.94 o 
  -8   3  14       26.59       23.49      3.24 o 
  -7   3  14      103.33      108.71      5.67 o 
  -6   3  14       35.12       36.84      4.09 o 
  -5   3  14      104.78       92.37      4.98 o 
  -4   3  14       54.63       56.08      4.34 o 
  -3   3  14      224.56      236.89     11.85 o 
  -2   3  14      366.70      359.36     13.05 o 
  -1   3  14      210.07      204.73      9.41 o 
   0   3  14       95.44       95.18      6.31 o 
   1   3  14       39.07       43.94      5.73 o 
   2   3  14      108.60      122.66      8.41 o 
   3   3  14      205.01      215.89      9.93 o 
 -12   4  14       61.24       74.13     13.95 o 
 -11   4  14      108.62       98.49      5.95 o 
 -10   4  14       31.91       31.78      4.49 o 
  -9   4  14       15.99       14.63      2.73 o 
  -8   4  14       58.11       61.30      4.54 o 
  -7   4  14      115.40      109.46      5.48 o 
  -6   4  14      102.89      113.35      9.74 o 
  -5   4  14       75.54       73.56     13.56 o 
  -4   4  14       73.96       71.67      7.07 o 
  -3   4  14       47.39       56.22      5.35 o 
  -2   4  14      214.90      234.62      9.73 o 
  -1   4  14      239.69      241.89      9.73 o 
   0   4  14       24.50       27.74      3.58 o 
   1   4  14      221.66      201.37      9.55 o 
 -11   5  14        8.67        2.64      2.94 o 
 -10   5  14       51.21       67.45      6.78 o 
  -9   5  14       50.34       53.18      5.78 o 
  -8   5  14       62.63       83.27     12.61 o 
  -7   5  14      150.74      163.42      9.00 o 
  -6   5  14       42.89       39.26      4.86 o 
  -5   5  14       69.30       72.22      7.26 o 
  -4   5  14       15.93       19.97      4.97 o 
  -3   5  14      130.77      135.20     11.85 o 
  -2   5  14        2.36        2.93      2.26 o 
  -1   5  14       78.64       76.57      4.97 o 
   0   5  14       88.25       99.35     10.32 o 
 -10   6  14      130.08      152.96      9.36 o 
  -9   6  14        4.63        3.54      3.10 o 
  -8   6  14       21.26       19.42      8.60 o 
  -7   6  14      103.37      109.94      8.98 o 
  -6   6  14       46.56       51.12      5.15 o 
  -5   6  14       89.08       87.62      6.07 o 
  -4   6  14       50.82       51.18      4.57 o 
  -3   6  14       84.36       87.51      7.45 o 
  -2   6  14       65.60       63.05      9.17 o 
  -1   6  14      143.12      146.37     10.25 o 
   0   6  14       78.37       97.44     14.90 o 
   1   6  14      222.31      247.61     21.78 o 
   2   6  14       33.06       11.46      7.64 o 
  -8   7  14       14.13       13.74      3.67 o 
  -7   7  14      141.88      156.96      8.16 o 
  -6   7  14       42.19       45.01      4.32 o 
  -5   7  14       81.21       81.77     11.08 o 
  -4   7  14       30.79       50.41      7.34 o 
  -3   7  14       22.70       23.68      5.69 o 
  -2   7  14        9.21       11.76      4.51 o 
  -1   7  14       97.70      103.24      9.19 o 
   0   7  14       33.35       32.10     10.70 o 
  -4  -7  15       15.43       10.68      8.79 o 
  -8  -6  15       35.89       30.95      9.17 o 
  -7  -6  15       66.49       68.40     11.85 o 
  -6  -6  15        6.95        6.90      2.51 o 
  -5  -6  15        4.42        4.00      2.24 o 
  -4  -6  15       18.04       10.24      2.83 o 
  -3  -6  15       75.86       91.68      5.59 o 
  -2  -6  15       10.51        9.79      2.80 o 
  -1  -6  15       18.10       19.58      3.27 o 
   0  -6  15       67.47       58.94      7.07 o 
 -10  -5  15       50.50       59.23     11.08 o 
  -9  -5  15       31.69       40.50      9.93 o 
  -8  -5  15       41.82       32.48      9.17 o 
  -7  -5  15       38.23       41.00      4.67 o 
  -6  -5  15       15.12       15.59      4.78 o 
  -5  -5  15      215.90      226.55      8.15 o 
  -4  -5  15        0.32        2.73      2.15 o 
  -3  -5  15       10.26       12.26      2.61 o 
  -2  -5  15      101.59       96.50      5.72 o 
  -1  -5  15        3.56        4.02      2.93 o 
   0  -5  15        6.60        3.38      2.27 o 
   1  -5  15       88.14       87.80      6.64 o 
   2  -5  15        7.70        4.20      5.35 o 
 -11  -4  15       51.66       57.32     11.08 o 
 -10  -4  15      111.67      114.34      7.26 o 
  -9  -4  15       36.64       26.79      5.73 o 
  -8  -4  15      138.22      141.76      8.10 o 
  -7  -4  15      189.24      230.82      9.95 o 
  -6  -4  15       36.90       38.96      4.57 o 
  -5  -4  15       96.77      103.65      6.83 o 
  -4  -4  15        3.51        4.85      2.18 o 
  -3  -4  15       82.58       82.35      5.10 o 
  -2  -4  15       43.99       41.07      4.37 o 
  -1  -4  15        1.25        0.80      1.81 o 
   0  -4  15        4.45        5.66      2.45 o 
   1  -4  15        5.98        3.51      2.21 o 
   2  -4  15       46.56       51.29      4.49 o 
   3  -4  15       15.34       14.08      3.82 o 
 -12  -3  15       12.80        8.30      5.73 o 
 -11  -3  15        4.20        2.17      2.60 o 
 -10  -3  15       32.17       23.22      4.01 o 
  -9  -3  15      178.13      176.48     12.99 o 
  -8  -3  15       36.89       40.35      4.62 o 
  -7  -3  15       38.52       35.96      5.92 o 
  -6  -3  15        1.01        2.20      2.36 o 
  -5  -3  15      183.60      191.86      9.36 o 
  -4  -3  15       58.52       69.93      5.79 o 
  -3  -3  15      118.98      123.82      5.84 o 
  -2  -3  15       37.12       33.59      3.56 o 
  -1  -3  15      116.85      130.12      6.10 o 
   0  -3  15        8.36       13.36      2.80 o 
   1  -3  15      162.43      166.29      8.72 o 
   2  -3  15       91.96       93.97      6.42 o 
   3  -3  15       12.25       11.67      3.31 o 
 -12  -2  15       21.95       24.60      4.28 o 
 -11  -2  15      115.44      131.35      9.55 o 
 -10  -2  15       85.71      107.34     12.80 o 
  -9  -2  15       16.74       16.55      3.46 o 
  -8  -2  15       40.65       43.24      4.51 o 
  -7  -2  15      347.22      334.55     20.06 o 
  -6  -2  15       23.40       20.84      3.64 o 
  -5  -2  15      154.79      164.20     17.39 o 
  -4  -2  15       23.76       26.64      4.20 o 
  -3  -2  15      243.40      254.98     10.53 o 
  -2  -2  15        2.78        2.90      2.31 o 
  -1  -2  15      138.62      142.05      6.25 o 
   0  -2  15      149.79      153.25      6.59 o 
   1  -2  15        0.72        2.44      1.94 o 
   2  -2  15       44.84       46.58      6.40 o 
   3  -2  15      115.32      115.59      6.35 o 
   4  -2  15      225.08      236.93     11.61 o 
 -13  -1  15       60.49       79.48     11.46 o 
 -12  -1  15       24.98       14.20      6.11 o 
 -11  -1  15        2.75        1.24      2.60 o 
 -10  -1  15       14.19        9.17      4.01 o 
  -9  -1  15      182.59      185.25      9.12 o 
  -8  -1  15      237.39      254.50     10.53 o 
  -7  -1  15       23.67       16.49      3.46 o 
  -6  -1  15       23.09       25.28      3.82 o 
  -5  -1  15      118.34      131.25      7.70 o 
  -4  -1  15       99.94       95.63      5.37 o 
  -3  -1  15      246.92      261.82     11.60 o 
  -2  -1  15      158.06      162.42      6.79 o 
  -1  -1  15       37.35       41.16      3.74 o 
   0  -1  15      115.49      115.55      5.78 o 
   1  -1  15      155.44      161.39      6.69 o 
   2  -1  15      196.23      225.35      9.55 o 
   3  -1  15       35.14       37.45      7.26 o 
   4  -1  15       72.97       64.58      9.17 o 
 -13   0  15        0.58        1.15      4.97 o 
 -12   0  15       14.92       24.04      4.38 o 
 -11   0  15      103.18      115.03      8.98 o 
 -10   0  15      105.38      106.85      7.14 o 
  -9   0  15       33.89       47.11      5.73 o 
  -8   0  15       12.83       13.50      3.29 o 
  -7   0  15      552.61      557.53     15.84 o 
  -6   0  15        1.12        2.69      1.89 o 
  -5   0  15       55.73       59.40      5.90 o 
  -4   0  15      157.98      152.87      7.83 o 
  -3   0  15      116.22      102.39     11.26 o 
  -2   0  15       24.66       20.45      2.90 o 
  -1   0  15       65.11       68.35      4.96 o 
   0   0  15       82.00       98.13      8.03 o 
   1   0  15       13.41        7.32      3.31 o 
   2   0  15        4.16        3.82      4.20 o 
   3   0  15       44.59       38.98      7.26 o 
   4   0  15       42.52       47.38      7.64 o 
 -13   1  15       59.64       64.58     10.70 o 
 -12   1  15       24.71       23.90      4.59 o 
 -11   1  15        2.53        3.40      2.47 o 
 -10   1  15       13.97       13.87      3.36 o 
  -9   1  15      182.35      192.41      7.74 o 
  -8   1  15      235.04      239.18     13.77 o 
  -7   1  15       24.65       29.67      3.42 o 
  -6   1  15       22.89       24.10      3.21 o 
  -5   1  15      121.45      136.72      8.81 o 
  -4   1  15      102.92      108.09      6.56 o 
  -3   1  15      258.63      270.81      8.70 o 
  -2   1  15      158.60      163.93      6.63 o 
  -1   1  15       37.45       38.08      3.47 o 
   0   1  15      115.84      125.33      7.82 o 
   1   1  15      153.04      147.50     11.85 o 
   2   1  15      195.42      205.58     13.76 o 
   3   1  15       34.06       30.57      6.11 o 
   4   1  15       74.96       61.52      7.64 o 
 -12   2  15       22.08       31.10      3.97 o 
 -11   2  15      115.07      135.33      6.91 o 
 -10   2  15       85.39       84.66      5.60 o 
  -9   2  15       15.53       15.78      3.07 o 
  -8   2  15       40.75       42.91      3.97 o 
  -7   2  15      344.14      342.67     10.39 o 
  -6   2  15       24.62       26.40      3.33 o 
  -5   2  15      150.71      164.74      9.35 o 
  -4   2  15       23.32       26.09      3.14 o 
  -3   2  15      254.66      273.41     12.65 o 
  -2   2  15        2.26        0.72      2.28 o 
  -1   2  15      134.24      141.38      8.09 o 
   0   2  15      151.73      154.23      8.51 o 
   1   2  15        0.74       -2.67      2.67 o 
   2   2  15       43.88       43.94      6.50 o 
   3   2  15      112.38      113.49      9.17 o 
   4   2  15      221.65      231.56     12.23 o 
 -12   3  15       13.16       10.62      3.09 o 
 -11   3  15        4.43        4.24      2.69 o 
 -10   3  15       32.97       28.87      4.81 o 
  -9   3  15      176.99      194.64      9.67 o 
  -8   3  15       35.75       35.06      3.79 o 
  -7   3  15       39.10       36.71      7.02 o 
  -6   3  15        1.31       -0.23      1.78 o 
  -5   3  15      182.22      189.49     10.09 o 
  -4   3  15       58.57       51.06      9.17 o 
  -3   3  15      120.35      106.15      7.51 o 
  -2   3  15       36.30       25.44      6.30 o 
  -1   3  15      113.47      114.96      7.51 o 
   0   3  15        7.86       12.33      4.97 o 
   1   3  15      161.85      157.05     10.70 o 
   2   3  15       88.31       85.21      7.64 o 
 -11   4  15       49.99       59.72      4.94 o 
 -10   4  15      111.37      114.92      9.57 o 
  -9   4  15       36.02       32.73      3.74 o 
  -8   4  15      139.82      159.95      9.63 o 
  -7   4  15      187.94      201.66     10.55 o 
  -6   4  15       37.50       29.83      6.88 o 
  -5   4  15       96.01      104.19      9.36 o 
  -4   4  15        3.71        6.77      2.94 o 
  -3   4  15       80.26       91.52      8.22 o 
  -2   4  15       43.42       39.36      4.59 o 
  -1   4  15        1.21        2.45      2.54 o 
   0   4  15        5.08        4.59      3.06 o 
   1   4  15        5.98        5.73      3.06 o 
 -10   5  15       52.24       54.34      6.50 o 
  -9   5  15       34.94       35.24      5.30 o 
  -8   5  15       41.58       38.96      5.22 o 
  -7   5  15       37.52       36.50      7.45 o 
  -6   5  15       14.66       14.99      3.75 o 
  -5   5  15      216.43      225.98     15.48 o 
  -4   5  15        0.38       -0.79      2.26 o 
  -3   5  15        8.94        9.45      5.16 o 
  -2   5  15      100.32      103.33      6.36 o 
  -1   5  15        3.37        2.04      2.05 o 
  -8   6  15       37.16       40.39      5.30 o 
  -7   6  15       67.31       61.40      6.07 o 
  -6   6  15        6.84        8.67      3.31 o 
  -5   6  15        3.85       -0.78      2.47 o 
  -4   6  15       18.91       21.03      3.42 o 
  -3   6  15       74.91       91.71     11.46 o 
  -2   6  15       10.10        5.35      4.97 o 
  -1   6  15       17.98       20.25      6.11 o 
  -4   7  15       15.12       23.69      7.64 o 
  -5  -6  16       18.93       25.22      6.50 o 
  -4  -6  16        3.18        7.11      8.41 o 
  -8  -5  16       92.37      129.54     15.67 o 
  -7  -5  16       43.86       37.89      4.86 o 
  -6  -5  16       11.20       18.63      3.88 o 
  -5  -5  16      112.44      114.79      7.63 o 
  -4  -5  16       67.86       72.99      5.19 o 
  -3  -5  16        1.57        3.21      2.24 o 
  -2  -5  16       21.10       18.04      3.24 o 
  -1  -5  16       66.76       63.75      6.97 o 
 -10  -4  16       45.62       61.58      6.50 o 
  -9  -4  16       27.27       32.09      4.57 o 
  -8  -4  16        6.87        6.10      3.00 o 
  -7  -4  16      111.56      116.86      7.63 o 
  -6  -4  16       35.14       45.08     12.99 o 
  -5  -4  16       89.55      103.92     10.13 o 
  -4  -4  16       81.00       85.18      6.48 o 
  -3  -4  16       77.07       78.79      5.22 o 
  -2  -4  16       12.42       11.84      2.80 o 
  -1  -4  16       23.61       25.07      3.73 o 
   0  -4  16      124.87      137.49      6.82 o 
   1  -4  16      228.60      244.14      9.07 o 
 -11  -3  16       13.31       18.54      4.59 o 
 -10  -3  16        3.41        5.59      2.95 o 
  -9  -3  16       24.49       33.05      5.92 o 
  -8  -3  16      108.67      123.04      7.69 o 
  -7  -3  16       77.59       80.92      7.64 o 
  -6  -3  16       14.41       19.31      3.93 o 
  -5  -3  16       66.93       64.96      7.83 o 
  -4  -3  16       31.58       23.63      4.03 o 
  -3  -3  16       72.42       75.72      6.13 o 
  -2  -3  16       29.54       33.74      4.57 o 
  -1  -3  16      224.44      234.37      8.60 o 
   0  -3  16       78.97       78.72      6.57 o 
   1  -3  16      157.38      171.60     11.70 o 
   2  -3  16        6.46        2.13      2.75 o 
 -11  -2  16       16.77       15.21      8.22 o 
 -10  -2  16       27.93       32.96      5.54 o 
  -9  -2  16       95.30      106.16     18.91 o 
  -8  -2  16        3.41        1.06      2.26 o 
  -7  -2  16       17.37       18.22      3.75 o 
  -6  -2  16      102.28      105.71      7.14 o 
  -5  -2  16       41.79       44.74     13.95 o 
  -4  -2  16       45.16       55.37      5.30 o 
  -3  -2  16       99.93      102.44      5.87 o 
  -2  -2  16       22.10       21.42      3.21 o 
  -1  -2  16      192.61      189.25      7.81 o 
   0  -2  16      106.41      118.89      7.31 o 
   1  -2  16      132.84      128.47      7.49 o 
   2  -2  16      119.95      123.42      7.61 o 
 -11  -1  16       13.88       10.63      5.35 o 
 -10  -1  16        1.08        0.74      2.47 o 
  -9  -1  16       58.92       64.79      6.01 o 
  -8  -1  16       31.52       30.19      5.54 o 
  -7  -1  16       29.35       40.47      4.80 o 
  -6  -1  16       36.62       35.33      4.51 o 
  -5  -1  16       87.74       93.24      5.71 o 
  -4  -1  16       19.57       19.20      3.01 o 
  -3  -1  16       43.34       42.28      4.07 o 
  -2  -1  16       14.82       13.51      2.78 o 
  -1  -1  16       90.27       98.79      6.62 o 
   0  -1  16       44.77       46.30      4.16 o 
   1  -1  16      170.88      178.92      8.72 o 
   2  -1  16       55.29       57.70      9.17 o 
   3  -1  16       30.13       33.63      7.64 o 
 -12   0  16       36.21       60.37     10.70 o 
 -11   0  16       64.89       61.37      6.07 o 
 -10   0  16       11.25       14.23      3.75 o 
  -9   0  16       91.18       76.18      6.50 o 
  -8   0  16        0.29        1.91      2.54 o 
  -7   0  16       56.12       62.15      4.66 o 
  -6   0  16       25.58       30.01      3.82 o 
  -5   0  16        0.05       -0.79      1.74 o 
  -4   0  16      210.56      222.04      8.42 o 
  -3   0  16      119.19      135.61      7.93 o 
  -2   0  16        2.60        1.94      2.53 o 
  -1   0  16       24.45       25.53      3.34 o 
   0   0  16      229.43      248.45      8.49 o 
   1   0  16       14.81       17.96      6.11 o 
   2   0  16        0.83       -1.91      3.82 o 
   3   0  16       11.60       10.32      4.97 o 
 -11   1  16       14.74       14.82      4.97 o 
 -10   1  16        1.00        0.95      2.13 o 
  -9   1  16       58.16       60.57      4.86 o 
  -8   1  16       32.29       26.97      3.48 o 
  -7   1  16       29.03       21.70      3.32 o 
  -6   1  16       36.31       36.04      4.00 o 
  -5   1  16       91.19      100.13      6.85 o 
  -4   1  16       19.91       10.97      5.29 o 
  -3   1  16       44.90       49.50      4.13 o 
  -2   1  16       13.01       13.17      2.77 o 
  -1   1  16       91.98      100.29      7.55 o 
   0   1  16       43.73       44.87      5.53 o 
   1   1  16      166.48      153.99     12.61 o 
   2   1  16       54.20       58.08      8.41 o 
   3   1  16       31.51       38.98      6.88 o 
 -11   2  16       15.95       11.59      5.16 o 
 -10   2  16       28.57       32.53      4.03 o 
  -9   2  16       96.28      113.50      6.67 o 
  -8   2  16        3.83        5.33      2.47 o 
  -7   2  16       17.08       17.52      3.09 o 
  -6   2  16      104.57      104.69      5.81 o 
  -5   2  16       41.85       45.48      4.04 o 
  -4   2  16       47.02       50.37      4.07 o 
  -3   2  16       97.92      109.96     11.65 o 
  -2   2  16       21.70       19.61      4.30 o 
  -1   2  16      188.27      195.34     10.11 o 
   0   2  16      104.78      114.63     10.32 o 
   1   2  16      135.72      136.03     10.70 o 
   2   2  16      119.58      144.06     10.70 o 
 -11   3  16       14.50       12.26      4.41 o 
 -10   3  16        3.27        2.56      2.38 o 
  -9   3  16       24.89       28.81      4.27 o 
  -8   3  16      109.50      112.07      6.28 o 
  -7   3  16       75.44       87.17      5.45 o 
  -6   3  16       13.75       14.06      2.96 o 
  -5   3  16       68.71       69.61      6.69 o 
  -4   3  16       32.78       27.82      4.77 o 
  -3   3  16       73.92       72.22      6.74 o 
  -2   3  16       29.31       34.51      4.84 o 
  -1   3  16      223.52      233.35     10.72 o 
   0   3  16       79.45       95.15      9.17 o 
   1   3  16      157.93      155.14     10.70 o 
   2   3  16        7.17        3.82      3.44 o 
 -10   4  16       44.96       55.63      6.69 o 
  -9   4  16       27.83       23.52      4.84 o 
  -8   4  16        7.18        6.58      4.97 o 
  -7   4  16      113.04      114.94     14.90 o 
  -6   4  16       36.39       49.53     11.08 o 
  -5   4  16       88.53       90.92      7.34 o 
  -4   4  16       81.67       84.67      6.96 o 
  -3   4  16       71.47       80.57     10.89 o 
  -2   4  16       10.86       13.11      3.46 o 
  -1   4  16       24.52       26.13      4.10 o 
   0   4  16      126.26      120.75      8.79 o 
  -8   5  16       91.74       92.71     11.46 o 
  -7   5  16       42.34       52.76      6.01 o 
  -6   5  16       11.68       14.39      4.39 o 
  -5   5  16      114.22      110.75     15.48 o 
  -4   5  16       67.50       72.74      6.22 o 
  -3   5  16        1.84        0.22      2.47 o 
  -2   5  16       19.58       20.83      4.78 o 
  -5   6  16       19.11       22.93      7.64 o 
  -4   6  16        3.54        8.41      5.73 o 
  -7  -4  17       46.32       51.15      5.60 o 
  -6  -4  17       74.74       70.93      6.77 o 
  -5  -4  17       53.81       70.34      6.48 o 
  -4  -4  17       23.17       22.10      5.54 o 
  -3  -4  17       28.05       35.54      9.17 o 
  -2  -4  17        3.11        0.76      5.35 o 
  -9  -3  17       23.51       22.35      9.74 o 
  -8  -3  17       81.26       86.41      7.83 o 
  -7  -3  17      245.85      310.81     12.58 o 
  -6  -3  17       12.71       13.84      3.82 o 
  -5  -3  17       24.45       20.44      8.22 o 
  -4  -3  17        1.64        0.57      2.36 o 
  -3  -3  17       35.78       33.27      4.74 o 
  -2  -3  17       13.34       11.08      8.22 o 
  -1  -3  17       80.18       81.58     15.67 o 
 -10  -2  17       33.19       32.86      9.17 o 
  -9  -2  17      113.94      126.93      8.33 o 
  -8  -2  17       20.43       14.64      3.75 o 
  -7  -2  17       15.40       20.62      4.16 o 
  -6  -2  17        5.02        4.80      2.89 o 
  -5  -2  17      143.44      147.20      8.55 o 
  -4  -2  17        5.43        4.44      2.89 o 
  -3  -2  17       49.38       45.64      4.50 o 
  -2  -2  17       26.68       33.11      3.90 o 
  -1  -2  17      169.87      179.80      8.01 o 
   0  -2  17       34.99       34.63      3.92 o 
 -10  -1  17        8.45        8.79      6.11 o 
  -9  -1  17       96.54       81.43      6.93 o 
  -8  -1  17       76.19       87.22     14.14 o 
  -7  -1  17      117.16      122.01      8.79 o 
  -6  -1  17       62.06       61.92      6.07 o 
  -5  -1  17       12.76       14.61      3.13 o 
  -4  -1  17       21.25       24.93      3.65 o 
  -3  -1  17      127.23      147.76      7.20 o 
  -2  -1  17       50.81       48.67      4.40 o 
  -1  -1  17       47.32       55.91      5.61 o 
   0  -1  17        0.51        0.34      2.13 o 
   1  -1  17       95.45       92.85     11.46 o 
 -10   0  17       85.52       94.55      7.42 o 
  -9   0  17       59.13       64.29      6.88 o 
  -8   0  17       21.69       29.99      4.74 o 
  -7   0  17        2.30        2.03      3.00 o 
  -6   0  17        7.30        6.63      2.50 o 
  -5   0  17      281.54      307.09     10.40 o 
  -4   0  17       10.62       16.17      4.44 o 
  -3   0  17       13.58       17.08      3.36 o 
  -2   0  17       35.55       28.62      3.65 o 
  -1   0  17       75.32       72.38      7.87 o 
   0   0  17      170.02      197.55     14.90 o 
   1   0  17        0.61        0.38      4.20 o 
 -10   1  17        8.38        9.11      2.86 o 
  -9   1  17       97.60      100.56      6.16 o 
  -8   1  17       77.14       89.91      5.83 o 
  -7   1  17      116.56      141.40     10.44 o 
  -6   1  17       61.21       61.53      4.89 o 
  -5   1  17       12.18       14.84      3.06 o 
  -4   1  17       20.89       26.58      3.60 o 
  -3   1  17      126.52      146.33      6.89 o 
  -2   1  17       51.37       45.10      7.07 o 
  -1   1  17       48.86       58.26      6.35 o 
   0   1  17        0.23       -1.53      3.44 o 
   1   1  17       94.79       96.67     10.32 o 
 -10   2  17       32.95       24.13      3.98 o 
  -9   2  17      114.01      129.85      7.07 o 
  -8   2  17       20.83       19.37      3.47 o 
  -7   2  17       16.61       16.44      3.10 o 
  -6   2  17        5.75        6.29      2.65 o 
  -5   2  17      143.38      160.00      8.89 o 
  -4   2  17        5.61        8.31      3.64 o 
  -3   2  17       48.19       50.82      6.04 o 
  -2   2  17       26.18       26.80      4.77 o 
  -1   2  17      176.32      181.05      9.95 o 
   0   2  17       34.02       43.18      7.26 o 
  -9   3  17       24.03       24.82      3.65 o 
  -8   3  17       81.03      105.94      6.18 o 
  -7   3  17      243.07      249.28     12.62 o 
  -6   3  17       11.21       15.01      4.78 o 
  -5   3  17       24.86       20.79      4.59 o 
  -4   3  17        1.63       -2.66      2.66 o 
  -3   3  17       33.50       34.86      5.26 o 
  -2   3  17       12.82       13.25      4.03 o 
  -1   3  17       78.63       74.13      8.79 o 
  -7   4  17       47.05       46.64      6.14 o 
  -6   4  17       75.07       88.12      9.17 o 
  -5   4  17       53.01       76.69      9.17 o 
  -4   4  17       23.81       20.92      6.88 o 
  -3   4  17       28.08       38.11      5.14 o 
  -2   4  17        3.10        7.54      3.31 o 
  -7  -2  18       16.51       26.75      8.41 o 
  -6  -2  18       42.33       43.18      9.55 o 
  -5  -2  18       25.92       38.21      9.17 o 
  -4  -2  18        3.12       -0.38      4.97 o 
  -3  -2  18        8.65        7.32      2.92 o 
  -8  -1  18       20.81       21.78      8.02 o 
  -7  -1  18        6.50       15.28      7.26 o 
  -6  -1  18        5.37       10.19      3.44 o 
  -5  -1  18       12.71       11.99      3.09 o 
  -4  -1  18       18.14       19.13      3.60 o 
  -3  -1  18       37.29       40.27      6.52 o 
  -2  -1  18       32.22       31.78      4.08 o 
  -8   0  18        5.29        6.50      3.78 o 
  -7   0  18        3.31        2.18      2.41 o 
  -6   0  18       21.82       22.63      3.68 o 
  -5   0  18       13.82       13.42      3.14 o 
  -4   0  18        3.64        1.08      2.26 o 
  -3   0  18        8.54        8.38      4.51 o 
  -2   0  18       99.85       88.98      8.21 o 
  -8   1  18       20.66       19.49      3.59 o 
  -7   1  18        6.37        4.10      2.58 o 
  -6   1  18        5.10        4.08      2.50 o 
  -5   1  18       12.70       15.00      3.30 o 
  -4   1  18       18.27       19.01      3.38 o 
  -3   1  18       39.05       45.77      6.20 o 
  -2   1  18       32.87       44.74      8.02 o 
  -7   2  18       16.96       14.26      3.75 o 
  -6   2  18       42.66       40.44      4.46 o 
  -5   2  18       26.37       36.44      5.87 o 
  -4   2  18        3.55        0.40      3.03 o 
  -3   2  18        9.25       11.02      4.13 o 
                                                 
